# Supplementary material for: The phylogeny of pholcid spiders: a critical evaluation of relationships suggested by molecular data (Araneae, Pholcidae)
Source: Zookeys. 2018 Oct 10;(789):51–101. doi: 10.3897/zookeys.789.22781 (PMC6193417; doi:10.3897/zookeys.789.22781)
Supplement: XML Treatment for Ninetinae [file zookeys.789.22781-treatment1.xml]

<!DOCTYPE tp:taxon-treatment
  PUBLIC "-//TaxonX//DTD Taxonomic Treatment Publishing DTD v0 20100105//EN" "tax-treatment-NSO.dtd">
<tp:taxon-treatment xmlns:tp="http://www.plazi.org/taxpub"><tp:treatment-meta><kwd-group><label>Taxon classification</label><kwd><named-content xmlns:xlink="http://www.w3.org/1999/xlink" content-type="kingdom">Animalia</named-content></kwd><kwd><named-content xmlns:xlink="http://www.w3.org/1999/xlink" content-type="order">Araneae</named-content></kwd><kwd><named-content xmlns:xlink="http://www.w3.org/1999/xlink" content-type="family">Pholcidae</named-content></kwd></kwd-group><mixed-citation publication-type="journal"><person-group><name><surname>Huber</surname><given-names>Bernhard A.</given-names></name><name><surname>Eberle</surname><given-names>Jonas</given-names></name><name><surname>Dimitrov</surname><given-names>Dimitar</given-names></name></person-group><article-title>The phylogeny of pholcid spiders: a critical evaluation of relationships suggested by molecular data (<tp:taxon-name><tp:taxon-name-part taxon-name-part-type="order">Araneae</tp:taxon-name-part></tp:taxon-name>, <tp:taxon-name><tp:taxon-name-part taxon-name-part-type="family">Pholcidae</tp:taxon-name-part></tp:taxon-name>)</article-title><source>Zookeys</source><day>10</day><month>10</month><year>2018</year><volume>2018</volume><issue>789</issue><fpage>51</fpage><lpage>101</lpage><pub-id pub-id-type="doi">10.3897/zookeys.789.22781</pub-id></mixed-citation></tp:treatment-meta><tp:nomenclature><label>Subfamily</label><tp:taxon-name>
            <tp:taxon-name-part taxon-name-part-type="subfamily">Ninetinae</tp:taxon-name-part>
          </tp:taxon-name><tp:taxon-authority>Simon, 1890</tp:taxon-authority><xref ref-type="fig" rid="F2">Figure 2</xref><tp:nomenclature-citation-list><tp:nomenclature-citation><tp:taxon-name>
                <tp:taxon-name-part taxon-name-part-type="subfamily">Ninetinae</tp:taxon-name-part>
              </tp:taxon-name><comment>Simon, 1890: 95. Type genus <tp:taxon-name><tp:taxon-name-part taxon-name-part-type="genus" reg="Ninetis">Ninetis</tp:taxon-name-part></tp:taxon-name> Simon, 1890, by monotypy. <xref ref-type="bibr" rid="B32">Huber 2011b</xref>: 212.</comment></tp:nomenclature-citation></tp:nomenclature-citation-list></tp:nomenclature><tp:treatment-sec sec-type="remarks" id="SECID0EXOAC"><title>Remarks.</title><p><tp:taxon-name><tp:taxon-name-part taxon-name-part-type="subfamily">Ninetinae</tp:taxon-name-part></tp:taxon-name> are small to tiny ground-dwelling spiders that are largely restricted to arid environments (<xref ref-type="bibr" rid="B41">Huber and Brescovit 2003</xref>; BA Huber, unpublished data). With only 31 described extant species, the subfamily is by far the smallest of the five currently recognized subfamilies in <tp:taxon-name><tp:taxon-name-part taxon-name-part-type="family">Pholcidae</tp:taxon-name-part></tp:taxon-name>. <tp:taxon-name><tp:taxon-name-part taxon-name-part-type="subfamily">Ninetinae</tp:taxon-name-part></tp:taxon-name> seem to be diverse in the New World (ten named genera + about four unnamed genera; BA Huber, unpublished data) where they represent the most southern (Argentina) and most northern (Canada) autochthonous pholcid records worldwide. Only two genera (<italic><tp:taxon-name><tp:taxon-name-part taxon-name-part-type="genus" reg="Ninetis">Ninetis</tp:taxon-name-part></tp:taxon-name></italic> Simon, 1890 and one unnamed; BA Huber, unpublished data) are known from the Old World.</p><p>Their short legs make them superficially strikingly different from ‘typical’ long-legged pholcids. This distinctness was recognized as early as 1893, when Eugène Simon classified the only ninetine species available to him in a separate subfamily “<tp:taxon-name><tp:taxon-name-part taxon-name-part-type="subfamily">Ninetidinae</tp:taxon-name-part></tp:taxon-name>”, as opposed to all other pholcids classified in <tp:taxon-name><tp:taxon-name-part taxon-name-part-type="subfamily">Pholcinae</tp:taxon-name-part></tp:taxon-name> (<xref ref-type="bibr" rid="B67">Simon 1893</xref>). Subsequent morphological and molecular phylogenies have partly supported this view (<xref ref-type="bibr" rid="B23">Huber 2000</xref>, <xref ref-type="bibr" rid="B14">Dimitrov et al. 2013</xref>) but never convincingly with strong support.</p><p>Our present analyses include 15 species representing eight of the eleven described genera, originating from both the New World and the Old World (Figure <xref ref-type="fig" rid="F2">2</xref>). A sister-group relationship between <tp:taxon-name><tp:taxon-name-part taxon-name-part-type="subfamily">Ninetinae</tp:taxon-name-part></tp:taxon-name> and all other pholcids is not supported by our analyses. Instead, all four analyses put <tp:taxon-name><tp:taxon-name-part taxon-name-part-type="subfamily">Ninetinae</tp:taxon-name-part></tp:taxon-name> as sister to <italic><tp:taxon-name><tp:taxon-name-part taxon-name-part-type="genus" reg="Artema">Artema</tp:taxon-name-part></tp:taxon-name></italic> Walckenaer, 1837, and this clade is in turn sister to all other pholcids. For reasons discussed below (under <tp:taxon-name><tp:taxon-name-part taxon-name-part-type="subfamily">Arteminae</tp:taxon-name-part></tp:taxon-name>), we consider this relationship between <italic><tp:taxon-name><tp:taxon-name-part taxon-name-part-type="genus" reg="Artema">Artema</tp:taxon-name-part></tp:taxon-name></italic> and <tp:taxon-name><tp:taxon-name-part taxon-name-part-type="subfamily">Ninetinae</tp:taxon-name-part></tp:taxon-name> dubious. The conclusion here is that <tp:taxon-name><tp:taxon-name-part taxon-name-part-type="subfamily">Ninetinae</tp:taxon-name-part></tp:taxon-name> are ‘basal’, either with <italic><tp:taxon-name><tp:taxon-name-part taxon-name-part-type="genus" reg="Artema">Artema</tp:taxon-name-part></tp:taxon-name></italic> or without, but in any case the external relationships of <tp:taxon-name><tp:taxon-name-part taxon-name-part-type="subfamily">Ninetinae</tp:taxon-name-part></tp:taxon-name> remain unsatisfactorily resolved and need further study.</p><fig id="F2" position="float" orientation="portrait"><label>Figure 2.</label><caption><p><tp:taxon-name><tp:taxon-name-part taxon-name-part-type="subfamily">Ninetinae</tp:taxon-name-part></tp:taxon-name> and <tp:taxon-name><tp:taxon-name-part taxon-name-part-type="subfamily">Arteminae</tp:taxon-name-part></tp:taxon-name><bold>a</bold><italic><tp:taxon-name><tp:taxon-name-part taxon-name-part-type="genus" reg="Artema">Artema</tp:taxon-name-part></tp:taxon-name></italic> sp. n. “Om14” (Oman) <bold>b</bold> Gen. n. (Ninetinae) sp. n. “Om6” (Oman) <bold>c</bold><italic><tp:taxon-name><tp:taxon-name-part taxon-name-part-type="genus" reg="Chisosa">Chisosa</tp:taxon-name-part><tp:taxon-name-part taxon-name-part-type="species" reg="diluta">diluta</tp:taxon-name-part></tp:taxon-name></italic> (USA) <bold>d</bold> Gen. n. (Arteminae) sp. n. “Ind82” (Sulawesi).</p></caption><graphic xmlns:xlink="http://www.w3.org/1999/xlink" xlink:href="zookeys-789-051-g002.jpg" position="float" orientation="portrait" xlink:type="simple" id="oo_234238.jpg"/></fig><!--PageBreak--><p>The monophyly of the subfamily receives high to full support in all analyses but the composition is slightly different from previous concepts: the North American <italic><tp:taxon-name><tp:taxon-name-part taxon-name-part-type="genus" reg="Chisosa">Chisosa</tp:taxon-name-part></tp:taxon-name></italic> Huber, 2000, originally thought to be a representative of <tp:taxon-name><tp:taxon-name-part taxon-name-part-type="subfamily">Ninetinae</tp:taxon-name-part></tp:taxon-name> (<xref ref-type="bibr" rid="B23">Huber 2000</xref>), is moved to <tp:taxon-name><tp:taxon-name-part taxon-name-part-type="subfamily">Arteminae</tp:taxon-name-part></tp:taxon-name>. This move is also supported by male genitalic characters (massive palpal femur; procursus with dorsal apophysis and ventral pocket) and by somatic characters (exposed tarsal organ; reduction of epiandrous spigots; <xref ref-type="bibr" rid="B23">Huber 2000</xref>). Another genus that was previously (<xref ref-type="bibr" rid="B45">Huber and El Hennawy 2007</xref>, <xref ref-type="bibr" rid="B32">Huber 2011b</xref>) thought to be a member of <tp:taxon-name><tp:taxon-name-part taxon-name-part-type="subfamily">Ninetinae</tp:taxon-name-part></tp:taxon-name> is <italic><tp:taxon-name><tp:taxon-name-part taxon-name-part-type="genus" reg="Nita">Nita</tp:taxon-name-part></tp:taxon-name></italic> Huber &amp; El Hennawy, 2007. As already suggested in a previous analysis (<xref ref-type="bibr" rid="B14">Dimitrov et al. 2013</xref>), <italic><tp:taxon-name><tp:taxon-name-part taxon-name-part-type="genus" reg="Nita">Nita</tp:taxon-name-part></tp:taxon-name></italic> is not a member of <tp:taxon-name><tp:taxon-name-part taxon-name-part-type="subfamily">Ninetinae</tp:taxon-name-part></tp:taxon-name> but of <tp:taxon-name><tp:taxon-name-part taxon-name-part-type="subfamily">Arteminae</tp:taxon-name-part></tp:taxon-name>.</p><p>The internal relationships of <tp:taxon-name><tp:taxon-name-part taxon-name-part-type="subfamily">Ninetinae</tp:taxon-name-part></tp:taxon-name> suggested by the molecular data are difficult to evaluate: they are mostly neither supported nor contradicted by morphological data. Two details are remarkable because they suggest that South America may not only be the most diverse region as far as <tp:taxon-name><tp:taxon-name-part taxon-name-part-type="subfamily">Ninetinae</tp:taxon-name-part></tp:taxon-name> are concerned but also the ancestral region of the subfamily. First, the analyses fully support a monophyletic North and Central American/Caribbean clade (<italic><tp:taxon-name><tp:taxon-name-part taxon-name-part-type="genus" reg="Pholcophora">Pholcophora</tp:taxon-name-part></tp:taxon-name></italic> Banks, 1896; <italic><tp:taxon-name><tp:taxon-name-part taxon-name-part-type="genus" reg="Papiamenta">Papiamenta</tp:taxon-name-part></tp:taxon-name></italic> Huber, 2000; and unidentified taxa from Cuba and Puerto Rico; “clade 2e” in <xref ref-type="bibr" rid="B32">Huber 2011b</xref>) that is either nested among South American ancestors or is sister to the South American <italic><tp:taxon-name><tp:taxon-name-part taxon-name-part-type="genus" reg="Ibotyporanga">Ibotyporanga</tp:taxon-name-part></tp:taxon-name></italic> Mello-Leitão, 1944 (with reasonable support in the 4+ genes tree only). Based on its geographic distribution, we predict that the Mexican <italic><tp:taxon-name><tp:taxon-name-part taxon-name-part-type="genus" reg="Tolteca">Tolteca</tp:taxon-name-part></tp:taxon-name></italic> is also a member of this clade. Second, the two Old World genera (<italic><tp:taxon-name><tp:taxon-name-part taxon-name-part-type="genus" reg="Ninetis">Ninetis</tp:taxon-name-part></tp:taxon-name></italic> and an undescribed genus from Oman) are also sister taxa (with low to modest support) and in all analyses (except for the 4+ genes analysis where <italic><tp:taxon-name><tp:taxon-name-part taxon-name-part-type="genus" reg="Ninetis">Ninetis</tp:taxon-name-part></tp:taxon-name></italic> is missing) nested among South American taxa.</p></tp:treatment-sec><ref-list><ref id="B32"><mixed-citation xmlns:xlink="http://www.w3.org/1999/xlink" xlink:type="simple"><person-group><name name-style="western"><surname>Huber</surname><given-names>BA</given-names></name></person-group> (<year>2011b</year>) <article-title>Phylogeny and classification of <tp:taxon-name><tp:taxon-name-part taxon-name-part-type="family">Pholcidae</tp:taxon-name-part></tp:taxon-name> (<tp:taxon-name><tp:taxon-name-part taxon-name-part-type="order">Araneae</tp:taxon-name-part></tp:taxon-name>): an update.</article-title><source>Journal of Arachnology</source><volume>39</volume>: <fpage>211</fpage>–<lpage>222</lpage>. <ext-link xlink:type="simple" ext-link-type="doi" xlink:href="10.1636/CA10-57.1">https://doi.org/10.1636/CA10-57.1</ext-link></mixed-citation></ref><ref id="B41"><mixed-citation xmlns:xlink="http://www.w3.org/1999/xlink" xlink:type="simple"><person-group><name name-style="western"><surname>Huber</surname><given-names>BA</given-names></name><name name-style="western"><surname>Brescovit</surname><given-names>AD</given-names></name></person-group> (<year>2003</year>) <article-title><italic><tp:taxon-name><tp:taxon-name-part taxon-name-part-type="genus">Ibotyporanga</tp:taxon-name-part></tp:taxon-name></italic> Mello-Leitão: tropical spiders in Brazilian semi-arid habitats (<tp:taxon-name><tp:taxon-name-part taxon-name-part-type="order">Araneae</tp:taxon-name-part></tp:taxon-name>: <tp:taxon-name><tp:taxon-name-part taxon-name-part-type="family">Pholcidae</tp:taxon-name-part></tp:taxon-name>).</article-title><source>Insect Systematics and Evolution</source><volume>34</volume>: <fpage>15</fpage>–<lpage>20</lpage>. <ext-link xlink:type="simple" ext-link-type="doi" xlink:href="10.1163/187631203788964926">https://doi.org/10.1163/187631203788964926</ext-link></mixed-citation></ref><ref id="B67"><mixed-citation xmlns:xlink="http://www.w3.org/1999/xlink" xlink:type="simple"><person-group><name name-style="western"><surname>Simon</surname><given-names>E</given-names></name></person-group> (<year>1893</year>) Histoire Naturelle des Araignées, 2<sup>eme</sup> ed. 1 (2): 256–488. Paris.</mixed-citation></ref><ref id="B23"><mixed-citation xmlns:xlink="http://www.w3.org/1999/xlink" xlink:type="simple"><person-group><name name-style="western"><surname>Huber</surname><given-names>BA</given-names></name></person-group> (<year>2000</year>) <article-title>New World pholcid spiders (<tp:taxon-name><tp:taxon-name-part taxon-name-part-type="order">Araneae</tp:taxon-name-part></tp:taxon-name>: <tp:taxon-name><tp:taxon-name-part taxon-name-part-type="family">Pholcidae</tp:taxon-name-part></tp:taxon-name>): a revision at generic level.</article-title><source>Bulletin of the American Museum of Natural History</source><volume>254</volume>: <fpage>1</fpage>–<lpage>348</lpage>. <ext-link xlink:type="simple" ext-link-type="doi" xlink:href="10.1206/0003-0090(2000)254%3C0001:NWPSAP%3E2.0.CO;2">https://doi.org/10.1206/0003-0090(2000)254&lt;0001:NWPSAP&gt;2.0.CO;2</ext-link></mixed-citation></ref><ref id="B14"><mixed-citation xmlns:xlink="http://www.w3.org/1999/xlink" xlink:type="simple"><person-group><name name-style="western"><surname>Dimitrov</surname><given-names>D</given-names></name><name name-style="western"><surname>Astrin</surname><given-names>JJ</given-names></name><name name-style="western"><surname>Huber</surname><given-names>BA</given-names></name></person-group> (<year>2013</year>) <article-title>Pholcid spider molecular systematics revisited, with new insights into the biogeography and the evolution of the group.</article-title><source>Cladistics</source><volume>29</volume>: <fpage>132</fpage>–<lpage>146</lpage>. <ext-link xlink:type="simple" ext-link-type="doi" xlink:href="10.1111/j.1096-0031.2012.00419.x">https://doi.org/10.1111/j.1096-0031.2012.00419.x</ext-link></mixed-citation></ref><ref id="B45"><mixed-citation xmlns:xlink="http://www.w3.org/1999/xlink" xlink:type="simple"><person-group><name name-style="western"><surname>Huber</surname><given-names>BA</given-names></name><name name-style="western"><surname>El Hennawy</surname><given-names>H</given-names></name></person-group> (<year>2007</year>) <article-title>On Old World ninetine spiders (<tp:taxon-name><tp:taxon-name-part taxon-name-part-type="order">Araneae</tp:taxon-name-part></tp:taxon-name>: <tp:taxon-name><tp:taxon-name-part taxon-name-part-type="family">Pholcidae</tp:taxon-name-part></tp:taxon-name>), with a new genus and species and the first record for Madagascar.</article-title><source>Zootaxa</source><volume>1635</volume>: <fpage>45</fpage>–<lpage>53</lpage>.</mixed-citation></ref></ref-list></tp:taxon-treatment>
