# Supplementary material for: The phylogeny of pholcid spiders: a critical evaluation of relationships suggested by molecular data (Araneae, Pholcidae)
Source: Zookeys. 2018 Oct 10;(789):51–101. doi: 10.3897/zookeys.789.22781 (PMC6193417; doi:10.3897/zookeys.789.22781)
Supplement: XML Treatment for Arteminae [file zookeys.789.22781-treatment2.xml]

<!DOCTYPE tp:taxon-treatment
  PUBLIC "-//TaxonX//DTD Taxonomic Treatment Publishing DTD v0 20100105//EN" "tax-treatment-NSO.dtd">
<tp:taxon-treatment xmlns:tp="http://www.plazi.org/taxpub"><tp:treatment-meta><kwd-group><label>Taxon classification</label><kwd><named-content xmlns:xlink="http://www.w3.org/1999/xlink" content-type="kingdom">Animalia</named-content></kwd><kwd><named-content xmlns:xlink="http://www.w3.org/1999/xlink" content-type="order">Araneae</named-content></kwd><kwd><named-content xmlns:xlink="http://www.w3.org/1999/xlink" content-type="family">Pholcidae</named-content></kwd></kwd-group><mixed-citation publication-type="journal"><person-group><name><surname>Huber</surname><given-names>Bernhard A.</given-names></name><name><surname>Eberle</surname><given-names>Jonas</given-names></name><name><surname>Dimitrov</surname><given-names>Dimitar</given-names></name></person-group><article-title>The phylogeny of pholcid spiders: a critical evaluation of relationships suggested by molecular data (<tp:taxon-name><tp:taxon-name-part taxon-name-part-type="order">Araneae</tp:taxon-name-part></tp:taxon-name>, <tp:taxon-name><tp:taxon-name-part taxon-name-part-type="family">Pholcidae</tp:taxon-name-part></tp:taxon-name>)</article-title><source>Zookeys</source><day>10</day><month>10</month><year>2018</year><volume>2018</volume><issue>789</issue><fpage>51</fpage><lpage>101</lpage><pub-id pub-id-type="doi">10.3897/zookeys.789.22781</pub-id></mixed-citation></tp:treatment-meta><tp:nomenclature><label>Subfamily</label><tp:taxon-name>
            <tp:taxon-name-part taxon-name-part-type="subfamily">Arteminae</tp:taxon-name-part>
          </tp:taxon-name><tp:taxon-authority>Simon, 1893</tp:taxon-authority><xref ref-type="fig" rid="F2">Figure 2</xref><!--PageBreak--><tp:nomenclature-citation-list><tp:nomenclature-citation><tp:taxon-name>
                <tp:taxon-name-part taxon-name-part-type="subfamily">Artemeae</tp:taxon-name-part>
              </tp:taxon-name><comment> Simon, 1893: 463. Type genus <tp:taxon-name><tp:taxon-name-part taxon-name-part-type="genus" reg="Artema">Artema</tp:taxon-name-part></tp:taxon-name> Walckenaer, 1837, by monotypy. </comment></tp:nomenclature-citation><tp:nomenclature-citation><tp:taxon-name>
                <tp:taxon-name-part taxon-name-part-type="subfamily">Arteminae</tp:taxon-name-part>
              </tp:taxon-name><comment>Simon; <xref ref-type="bibr" rid="B32">Huber 2011b</xref>: 212.</comment></tp:nomenclature-citation></tp:nomenclature-citation-list></tp:nomenclature><tp:treatment-sec sec-type="remarks" id="SECID0EBKAE"><title>Remarks.</title><p>All our analyses exclude the name-giving genus <italic><tp:taxon-name><tp:taxon-name-part taxon-name-part-type="genus" reg="Artema">Artema</tp:taxon-name-part></tp:taxon-name></italic> from the clade containing all other <tp:taxon-name><tp:taxon-name-part taxon-name-part-type="subfamily">Arteminae</tp:taxon-name-part></tp:taxon-name> and invariably place <italic><tp:taxon-name><tp:taxon-name-part taxon-name-part-type="genus" reg="Artema">Artema</tp:taxon-name-part></tp:taxon-name></italic> as sister to <tp:taxon-name><tp:taxon-name-part taxon-name-part-type="subfamily">Ninetinae</tp:taxon-name-part></tp:taxon-name> (Figure <xref ref-type="fig" rid="F2">2</xref>), formally precluding the use of the name <tp:taxon-name><tp:taxon-name-part taxon-name-part-type="subfamily">Arteminae</tp:taxon-name-part></tp:taxon-name> for this clade. We do not propose a new subfamily name for this clade but treat it as ‘other <tp:taxon-name><tp:taxon-name-part taxon-name-part-type="subfamily">Arteminae</tp:taxon-name-part></tp:taxon-name>’ because we consider the position of <italic><tp:taxon-name><tp:taxon-name-part taxon-name-part-type="genus" reg="Artema">Artema</tp:taxon-name-part></tp:taxon-name></italic> dubious. <italic><tp:taxon-name><tp:taxon-name-part taxon-name-part-type="genus" reg="Artema">Artema</tp:taxon-name-part></tp:taxon-name></italic> shares with ‘other <tp:taxon-name><tp:taxon-name-part taxon-name-part-type="subfamily">Arteminae</tp:taxon-name-part></tp:taxon-name>’ a unique pair of structures on the procursus: a ventral pocket and a dorsal apophysis. These structures are associated with asymmetric palp insertion in both species studied with respect to this detail [<italic><tp:taxon-name><tp:taxon-name-part taxon-name-part-type="genus" reg="Physocyclus">Physocyclus</tp:taxon-name-part><tp:taxon-name-part taxon-name-part-type="species" reg="globosus">globosus</tp:taxon-name-part></tp:taxon-name></italic> (Taczanowski, 1874), <italic><tp:taxon-name><tp:taxon-name-part taxon-name-part-type="genus" reg="Artema">Artema</tp:taxon-name-part><tp:taxon-name-part taxon-name-part-type="species" reg="nephilit">nephilit</tp:taxon-name-part></tp:taxon-name></italic> Aharon et al., 2017: <xref ref-type="bibr" rid="B43">Huber and Eberhard 1997</xref>, <xref ref-type="bibr" rid="B2">Aharon et al. 2017</xref>]. The structures are present in all <tp:taxon-name><tp:taxon-name-part taxon-name-part-type="subfamily">Arteminae</tp:taxon-name-part></tp:taxon-name>, even in taxa that were previously thought to be representatives <!--PageBreak-->of other subfamilies, such as <italic><tp:taxon-name><tp:taxon-name-part taxon-name-part-type="genus" reg="Chisosa">Chisosa</tp:taxon-name-part></tp:taxon-name></italic> and <italic><tp:taxon-name><tp:taxon-name-part taxon-name-part-type="genus" reg="Nita">Nita</tp:taxon-name-part></tp:taxon-name></italic> (previously in <tp:taxon-name><tp:taxon-name-part taxon-name-part-type="subfamily">Ninetinae</tp:taxon-name-part></tp:taxon-name>; see above), and <italic><tp:taxon-name><tp:taxon-name-part taxon-name-part-type="genus" reg="Wugigarra">Wugigarra</tp:taxon-name-part></tp:taxon-name></italic> Huber, 2001 (previously in <tp:taxon-name><tp:taxon-name-part taxon-name-part-type="subfamily">Modisiminae</tp:taxon-name-part></tp:taxon-name>; see below) (<xref ref-type="bibr" rid="B23">Huber 2000</xref>, <xref ref-type="bibr" rid="B24">2001</xref>, <xref ref-type="bibr" rid="B45">Huber and El Hennawy 2007</xref>). By contrast, these structures are apparently absent in all other <tp:taxon-name><tp:taxon-name-part taxon-name-part-type="family">Pholcidae</tp:taxon-name-part></tp:taxon-name>. Curiously and unexplainable to us, previous molecular analyses have supported a position of <italic><tp:taxon-name><tp:taxon-name-part taxon-name-part-type="genus" reg="Artema">Artema</tp:taxon-name-part></tp:taxon-name></italic> among ‘other <tp:taxon-name><tp:taxon-name-part taxon-name-part-type="subfamily">Arteminae</tp:taxon-name-part></tp:taxon-name>’ (<xref ref-type="bibr" rid="B4">Astrin et al. 2007</xref>: fig. 1, <xref ref-type="bibr" rid="B14">Dimitrov et al. 2013</xref>).</p><p>Some of the 99 currently known species of <tp:taxon-name><tp:taxon-name-part taxon-name-part-type="subfamily">Arteminae</tp:taxon-name-part></tp:taxon-name> are relatively large spiders with long, strong legs and high globose abdomens. The genus <italic><tp:taxon-name><tp:taxon-name-part taxon-name-part-type="genus" reg="Artema">Artema</tp:taxon-name-part></tp:taxon-name></italic>, in particular, includes probably the largest pholcids in terms of body mass (<xref ref-type="bibr" rid="B2">Aharon et al. 2017</xref>). However, tiny species that were previously assigned to <tp:taxon-name><tp:taxon-name-part taxon-name-part-type="subfamily">Ninetinae</tp:taxon-name-part></tp:taxon-name> partly because of their size (<italic><tp:taxon-name><tp:taxon-name-part taxon-name-part-type="genus" reg="Chisosa">Chisosa</tp:taxon-name-part></tp:taxon-name></italic>, <italic><tp:taxon-name><tp:taxon-name-part taxon-name-part-type="genus" reg="Nita">Nita</tp:taxon-name-part></tp:taxon-name></italic>) are now included in <tp:taxon-name><tp:taxon-name-part taxon-name-part-type="subfamily">Arteminae</tp:taxon-name-part></tp:taxon-name>, and their ‘basal’ position in the cladogram suggests that ancestral <tp:taxon-name><tp:taxon-name-part taxon-name-part-type="subfamily">Arteminae</tp:taxon-name-part></tp:taxon-name> may in fact have been tiny. Just like <tp:taxon-name><tp:taxon-name-part taxon-name-part-type="subfamily">Ninetinae</tp:taxon-name-part></tp:taxon-name>, <tp:taxon-name><tp:taxon-name-part taxon-name-part-type="subfamily">Arteminae</tp:taxon-name-part></tp:taxon-name> often occur in rather dry regions, sometimes even in deserts like the Australian <italic><tp:taxon-name><tp:taxon-name-part taxon-name-part-type="genus" reg="Trichocyclus">Trichocyclus</tp:taxon-name-part></tp:taxon-name></italic> Simon, 1908. They have a wide distribution, but are apparently absent from Sub-Saharan Africa and from South America (except for “Geneve59”, a tiny undescribed species representing a new undescribed genus on Curaçao and Aruba).</p><p>The monophyly of ‘other <tp:taxon-name><tp:taxon-name-part taxon-name-part-type="subfamily">Arteminae</tp:taxon-name-part></tp:taxon-name>’ is supported in all our analysis, even though with low support (possibly because of the dubious position of <italic><tp:taxon-name><tp:taxon-name-part taxon-name-part-type="genus" reg="Artema">Artema</tp:taxon-name-part></tp:taxon-name></italic>, see above). Similar to our previous analysis (i.e. except for the position of <italic><tp:taxon-name><tp:taxon-name-part taxon-name-part-type="genus" reg="Artema">Artema</tp:taxon-name-part></tp:taxon-name></italic>; <xref ref-type="bibr" rid="B14">Dimitrov et al. 2013</xref>), ‘other <tp:taxon-name><tp:taxon-name-part taxon-name-part-type="subfamily">Arteminae</tp:taxon-name-part></tp:taxon-name>’ is sister to <tp:taxon-name><tp:taxon-name-part taxon-name-part-type="subfamily">Modisiminae</tp:taxon-name-part></tp:taxon-name>, with variable support (reasonable support only in the RogueNaRok tree; in other trees, bootstrap support is low but SH values range from 82 to 99). This sister group relationship is weakly supported by morphology: ‘other <tp:taxon-name><tp:taxon-name-part taxon-name-part-type="subfamily">Arteminae</tp:taxon-name-part></tp:taxon-name>’ and <tp:taxon-name><tp:taxon-name-part taxon-name-part-type="subfamily">Modisiminae</tp:taxon-name-part></tp:taxon-name> lack epiandrous spigots. However, epiandrous spigots have been lost several times convergently in <tp:taxon-name><tp:taxon-name-part taxon-name-part-type="family">Pholcidae</tp:taxon-name-part></tp:taxon-name> (<xref ref-type="bibr" rid="B23">Huber 2000</xref>, BA Huber, unpubl. data).</p><p>Internal relationships in ‘other <tp:taxon-name><tp:taxon-name-part taxon-name-part-type="subfamily">Arteminae</tp:taxon-name-part></tp:taxon-name>’ are partly resolved with reasonable support. The data suggest a large Indomalayan-Australasian clade, including the genera <italic><tp:taxon-name><tp:taxon-name-part taxon-name-part-type="genus" reg="Trichocyclus">Trichocyclus</tp:taxon-name-part></tp:taxon-name></italic> and <italic><tp:taxon-name><tp:taxon-name-part taxon-name-part-type="genus" reg="Wugigarra">Wugigarra</tp:taxon-name-part></tp:taxon-name></italic> (Australia), <italic><tp:taxon-name><tp:taxon-name-part taxon-name-part-type="genus" reg="Holocneminus">Holocneminus</tp:taxon-name-part></tp:taxon-name></italic> Berland, 1942 (SE Asia and Pacific; excluding the misplaced and highly isolated <italic><tp:taxon-name><tp:taxon-name-part taxon-name-part-type="genus" reg="Holocneminus">H.</tp:taxon-name-part><tp:taxon-name-part taxon-name-part-type="species" reg="huangdi">huangdi</tp:taxon-name-part></tp:taxon-name></italic> Tong &amp; Li, 2009), and a new undescribed genus (without any described species; ranging from Eastern Indonesia to the Pacific). Sister to this clade is either the New World genus <italic><tp:taxon-name><tp:taxon-name-part taxon-name-part-type="genus" reg="Physocyclus">Physocyclus</tp:taxon-name-part></tp:taxon-name></italic> Simon, 1893 alone or <italic><tp:taxon-name><tp:taxon-name-part taxon-name-part-type="genus" reg="Physocyclus">Physocyclus</tp:taxon-name-part></tp:taxon-name></italic> together with the Middle-Eastern monotypic <italic><tp:taxon-name><tp:taxon-name-part taxon-name-part-type="genus" reg="Nita">Nita</tp:taxon-name-part></tp:taxon-name></italic>. However, support values for any of these options are low and morphological data do not favour (nor contradict) any of them. Finally, the ‘basal’ branches, i.e., those leading to the taxa outside the Indomalayan-Australasian clade and <italic><tp:taxon-name><tp:taxon-name-part taxon-name-part-type="genus" reg="Physocyclus">Physocyclus</tp:taxon-name-part></tp:taxon-name></italic> (and <italic><tp:taxon-name><tp:taxon-name-part taxon-name-part-type="genus" reg="Nita">Nita</tp:taxon-name-part></tp:taxon-name></italic> in the case of the IQ-TREE analysis) lead to a group of North American and Caribbean taxa (the North American genus <italic><tp:taxon-name><tp:taxon-name-part taxon-name-part-type="genus" reg="Chisosa">Chisosa</tp:taxon-name-part></tp:taxon-name></italic> being sister to a tiny undescribed species representing a new undescribed genus on Curaçao and Aruba: “Geneve59”), and to the SE-Asian <italic><tp:taxon-name><tp:taxon-name-part taxon-name-part-type="genus" reg="Holocneminus">Holocneminus</tp:taxon-name-part><tp:taxon-name-part taxon-name-part-type="species" reg="huangdi">huangdi</tp:taxon-name-part></tp:taxon-name></italic>, an isolated species that appears misplaced also by morphological criteria (A Valdez-Mondragón, pers. comm., Nov. 2015).</p><!--PageBreak--></tp:treatment-sec><tp:treatment-sec><!--Section generated to contain objects referenced in tp:taxon-treatment.--><fig id="F2" position="float" orientation="portrait"><label>Figure 2.</label><caption><p><tp:taxon-name><tp:taxon-name-part taxon-name-part-type="subfamily">Ninetinae</tp:taxon-name-part></tp:taxon-name> and <tp:taxon-name><tp:taxon-name-part taxon-name-part-type="subfamily">Arteminae</tp:taxon-name-part></tp:taxon-name><bold>a</bold><italic><tp:taxon-name><tp:taxon-name-part taxon-name-part-type="genus" reg="Artema">Artema</tp:taxon-name-part></tp:taxon-name></italic> sp. n. “Om14” (Oman) <bold>b</bold> Gen. n. (Ninetinae) sp. n. “Om6” (Oman) <bold>c</bold><italic><tp:taxon-name><tp:taxon-name-part taxon-name-part-type="genus" reg="Chisosa">Chisosa</tp:taxon-name-part><tp:taxon-name-part taxon-name-part-type="species" reg="diluta">diluta</tp:taxon-name-part></tp:taxon-name></italic> (USA) <bold>d</bold> Gen. n. (Arteminae) sp. n. “Ind82” (Sulawesi).</p></caption><graphic xmlns:xlink="http://www.w3.org/1999/xlink" xlink:href="zookeys-789-051-g002.jpg" position="float" orientation="portrait" xlink:type="simple" id="oo_234238.jpg"/></fig></tp:treatment-sec><ref-list><ref id="B32"><mixed-citation xmlns:xlink="http://www.w3.org/1999/xlink" xlink:type="simple"><person-group><name name-style="western"><surname>Huber</surname><given-names>BA</given-names></name></person-group> (<year>2011b</year>) <article-title>Phylogeny and classification of <tp:taxon-name><tp:taxon-name-part taxon-name-part-type="family">Pholcidae</tp:taxon-name-part></tp:taxon-name> (<tp:taxon-name><tp:taxon-name-part taxon-name-part-type="order">Araneae</tp:taxon-name-part></tp:taxon-name>): an update.</article-title><source>Journal of Arachnology</source><volume>39</volume>: <fpage>211</fpage>–<lpage>222</lpage>. <ext-link xlink:type="simple" ext-link-type="doi" xlink:href="10.1636/CA10-57.1">https://doi.org/10.1636/CA10-57.1</ext-link></mixed-citation></ref><ref id="B43"><mixed-citation xmlns:xlink="http://www.w3.org/1999/xlink" xlink:type="simple"><person-group><name name-style="western"><surname>Huber</surname><given-names>BA</given-names></name><name name-style="western"><surname>Eberhard</surname><given-names>WG</given-names></name></person-group> (<year>1997</year>) <article-title>Courtship, copulation, and genital mechanics in <italic><tp:taxon-name><tp:taxon-name-part taxon-name-part-type="genus">Physocyclus</tp:taxon-name-part><tp:taxon-name-part taxon-name-part-type="species">globosus</tp:taxon-name-part></tp:taxon-name></italic> (<tp:taxon-name><tp:taxon-name-part taxon-name-part-type="order">Araneae</tp:taxon-name-part></tp:taxon-name>, <tp:taxon-name><tp:taxon-name-part taxon-name-part-type="family">Pholcidae</tp:taxon-name-part></tp:taxon-name>).</article-title><source>Canadian Journal of Zoology</source><volume>74</volume>: <fpage>905</fpage>–<lpage>918</lpage>. <ext-link xlink:type="simple" ext-link-type="doi" xlink:href="10.1139/z97-109">https://doi.org/10.1139/z97-109</ext-link></mixed-citation></ref><ref id="B2"><mixed-citation xmlns:xlink="http://www.w3.org/1999/xlink" xlink:type="simple"><person-group><name name-style="western"><surname>Aharon</surname><given-names>S</given-names></name><name name-style="western"><surname>Huber</surname><given-names>BA</given-names></name><name name-style="western"><surname>Gavish-Regev</surname><given-names>E</given-names></name></person-group> (<year>2017</year>) <article-title>Daddy-long-leg giants: Revision of the spider genus <italic><tp:taxon-name><tp:taxon-name-part taxon-name-part-type="genus">Artema</tp:taxon-name-part></tp:taxon-name></italic> Walckenaer, 1837 (<tp:taxon-name><tp:taxon-name-part taxon-name-part-type="order">Araneae</tp:taxon-name-part></tp:taxon-name>, <tp:taxon-name><tp:taxon-name-part taxon-name-part-type="family">Pholcidae</tp:taxon-name-part></tp:taxon-name>).</article-title><source>European Journal of Taxonomy</source><volume>376</volume>: <fpage>1</fpage>–<lpage>57</lpage>. <ext-link xlink:type="simple" ext-link-type="doi" xlink:href="10.5852/ejt.2017.376">https://doi.org/10.5852/ejt.2017.376</ext-link></mixed-citation></ref><ref id="B23"><mixed-citation xmlns:xlink="http://www.w3.org/1999/xlink" xlink:type="simple"><person-group><name name-style="western"><surname>Huber</surname><given-names>BA</given-names></name></person-group> (<year>2000</year>) <article-title>New World pholcid spiders (<tp:taxon-name><tp:taxon-name-part taxon-name-part-type="order">Araneae</tp:taxon-name-part></tp:taxon-name>: <tp:taxon-name><tp:taxon-name-part taxon-name-part-type="family">Pholcidae</tp:taxon-name-part></tp:taxon-name>): a revision at generic level.</article-title><source>Bulletin of the American Museum of Natural History</source><volume>254</volume>: <fpage>1</fpage>–<lpage>348</lpage>. <ext-link xlink:type="simple" ext-link-type="doi" xlink:href="10.1206/0003-0090(2000)254%3C0001:NWPSAP%3E2.0.CO;2">https://doi.org/10.1206/0003-0090(2000)254&lt;0001:NWPSAP&gt;2.0.CO;2</ext-link></mixed-citation></ref><ref id="B24"><mixed-citation xmlns:xlink="http://www.w3.org/1999/xlink" xlink:type="simple"><person-group><name name-style="western"><surname>Huber</surname><given-names>BA</given-names></name></person-group> (<year>2001</year>) <article-title>The pholcids of Australia (<tp:taxon-name><tp:taxon-name-part taxon-name-part-type="order">Araneae</tp:taxon-name-part></tp:taxon-name>; <tp:taxon-name><tp:taxon-name-part taxon-name-part-type="family">Pholcidae</tp:taxon-name-part></tp:taxon-name>): taxonomy, biogeography, and relationships.</article-title><source>Bulletin of the American Museum of Natural History</source><volume>260</volume>: <fpage>1</fpage>–<lpage>144</lpage>. <ext-link xlink:type="simple" ext-link-type="doi" xlink:href="10.1206/0003-0090(2001)260%3C0001:TPOAAP%3E2.0.CO;2">https://doi.org/10.1206/0003-0090(2001)260%3C0001:TPOAAP%3E2.0.CO;2</ext-link></mixed-citation></ref><ref id="B45"><mixed-citation xmlns:xlink="http://www.w3.org/1999/xlink" xlink:type="simple"><person-group><name name-style="western"><surname>Huber</surname><given-names>BA</given-names></name><name name-style="western"><surname>El Hennawy</surname><given-names>H</given-names></name></person-group> (<year>2007</year>) <article-title>On Old World ninetine spiders (<tp:taxon-name><tp:taxon-name-part taxon-name-part-type="order">Araneae</tp:taxon-name-part></tp:taxon-name>: <tp:taxon-name><tp:taxon-name-part taxon-name-part-type="family">Pholcidae</tp:taxon-name-part></tp:taxon-name>), with a new genus and species and the first record for Madagascar.</article-title><source>Zootaxa</source><volume>1635</volume>: <fpage>45</fpage>–<lpage>53</lpage>.</mixed-citation></ref><ref id="B4"><mixed-citation xmlns:xlink="http://www.w3.org/1999/xlink" xlink:type="simple"><person-group><name name-style="western"><surname>Astrin</surname><given-names>JJ</given-names></name><name name-style="western"><surname>Misof</surname><given-names>B</given-names></name><name name-style="western"><surname>Huber</surname><given-names>BA</given-names></name></person-group> (<year>2007</year>) <article-title>The pitfalls of exaggeration: molecular and morphological evidence suggests <italic><tp:taxon-name><tp:taxon-name-part taxon-name-part-type="genus">Kaliana</tp:taxon-name-part></tp:taxon-name></italic> is a synonym of <italic><tp:taxon-name><tp:taxon-name-part taxon-name-part-type="genus">Mesabolivar</tp:taxon-name-part></tp:taxon-name></italic> (<tp:taxon-name><tp:taxon-name-part taxon-name-part-type="order">Araneae</tp:taxon-name-part></tp:taxon-name>: <tp:taxon-name><tp:taxon-name-part taxon-name-part-type="family">Pholcidae</tp:taxon-name-part></tp:taxon-name>).</article-title><source>Zootaxa</source><volume>1646</volume>: <fpage>17</fpage>–<lpage>30</lpage>.</mixed-citation></ref><ref id="B14"><mixed-citation xmlns:xlink="http://www.w3.org/1999/xlink" xlink:type="simple"><person-group><name name-style="western"><surname>Dimitrov</surname><given-names>D</given-names></name><name name-style="western"><surname>Astrin</surname><given-names>JJ</given-names></name><name name-style="western"><surname>Huber</surname><given-names>BA</given-names></name></person-group> (<year>2013</year>) <article-title>Pholcid spider molecular systematics revisited, with new insights into the biogeography and the evolution of the group.</article-title><source>Cladistics</source><volume>29</volume>: <fpage>132</fpage>–<lpage>146</lpage>. <ext-link xlink:type="simple" ext-link-type="doi" xlink:href="10.1111/j.1096-0031.2012.00419.x">https://doi.org/10.1111/j.1096-0031.2012.00419.x</ext-link></mixed-citation></ref></ref-list></tp:taxon-treatment>
