# Supplementary material for: The phylogeny of pholcid spiders: a critical evaluation of relationships suggested by molecular data (Araneae, Pholcidae)
Source: Zookeys. 2018 Oct 10;(789):51–101. doi: 10.3897/zookeys.789.22781 (PMC6193417; doi:10.3897/zookeys.789.22781)
Supplement: XML Treatment for Modisiminae [file zookeys.789.22781-treatment3.xml]

<!DOCTYPE tp:taxon-treatment
  PUBLIC "-//TaxonX//DTD Taxonomic Treatment Publishing DTD v0 20100105//EN" "tax-treatment-NSO.dtd">
<tp:taxon-treatment xmlns:tp="http://www.plazi.org/taxpub"><tp:treatment-meta><kwd-group><label>Taxon classification</label><kwd><named-content xmlns:xlink="http://www.w3.org/1999/xlink" content-type="kingdom">Animalia</named-content></kwd><kwd><named-content xmlns:xlink="http://www.w3.org/1999/xlink" content-type="order">Araneae</named-content></kwd><kwd><named-content xmlns:xlink="http://www.w3.org/1999/xlink" content-type="family">Pholcidae</named-content></kwd></kwd-group><mixed-citation publication-type="journal"><person-group><name><surname>Huber</surname><given-names>Bernhard A.</given-names></name><name><surname>Eberle</surname><given-names>Jonas</given-names></name><name><surname>Dimitrov</surname><given-names>Dimitar</given-names></name></person-group><article-title>The phylogeny of pholcid spiders: a critical evaluation of relationships suggested by molecular data (<tp:taxon-name><tp:taxon-name-part taxon-name-part-type="order">Araneae</tp:taxon-name-part></tp:taxon-name>, <tp:taxon-name><tp:taxon-name-part taxon-name-part-type="family">Pholcidae</tp:taxon-name-part></tp:taxon-name>)</article-title><source>Zookeys</source><day>10</day><month>10</month><year>2018</year><volume>2018</volume><issue>789</issue><fpage>51</fpage><lpage>101</lpage><pub-id pub-id-type="doi">10.3897/zookeys.789.22781</pub-id></mixed-citation></tp:treatment-meta><tp:nomenclature><label>Subfamily</label><tp:taxon-name>
            <tp:taxon-name-part taxon-name-part-type="subfamily">Modisiminae</tp:taxon-name-part>
          </tp:taxon-name><tp:taxon-authority>Simon, 1893</tp:taxon-authority><xref ref-type="fig" rid="F3">Figs 3</xref><xref ref-type="fig" rid="F4">, 4</xref><xref ref-type="fig" rid="F5">, 5</xref><tp:nomenclature-citation-list><tp:nomenclature-citation><tp:taxon-name>
                <tp:taxon-name-part taxon-name-part-type="subfamily">Modisimeae</tp:taxon-name-part>
              </tp:taxon-name><comment>Simon, 1893: 484. Type genus <tp:taxon-name><tp:taxon-name-part taxon-name-part-type="genus" reg="Modisimus">Modisimus</tp:taxon-name-part></tp:taxon-name> Simon, 1893, by subsequent designation (<xref ref-type="bibr" rid="B32">Huber 2011b</xref>).</comment></tp:nomenclature-citation><tp:nomenclature-citation><tp:taxon-name>
                <tp:taxon-name-part taxon-name-part-type="subfamily">Modisiminae</tp:taxon-name-part>
              </tp:taxon-name><comment>Simon; <xref ref-type="bibr" rid="B32">Huber 2011b</xref>: 216.</comment></tp:nomenclature-citation></tp:nomenclature-citation-list></tp:nomenclature><tp:treatment-sec sec-type="remarks" id="SECID0EDZAE"><title>Remarks.</title><p><tp:taxon-name><tp:taxon-name-part taxon-name-part-type="subfamily">Modisiminae</tp:taxon-name-part></tp:taxon-name> are the typical pholcids of the humid Neotropics, where they occupy a wide variety of microhabitats from leaf litter to high among the vegetation. This ecological variability is paralleled by a wide range of body forms, from tiny ground-dwelling forms (e.g., <xref ref-type="bibr" rid="B17">Gertsch 1982</xref>, <xref ref-type="bibr" rid="B49">Huber and Rheims 2011</xref>) to some of the largest pholcids with leg spans of over 15 cm (e.g., <xref ref-type="bibr" rid="B39">Huber and Astrin 2009</xref>, <xref ref-type="bibr" rid="B35">Huber 2015</xref>, <xref ref-type="bibr" rid="B38">2018</xref>). With currently 480 species in 24 genera, <tp:taxon-name><tp:taxon-name-part taxon-name-part-type="subfamily">Modisiminae</tp:taxon-name-part></tp:taxon-name> is one of the two large subfamilies of <tp:taxon-name><tp:taxon-name-part taxon-name-part-type="family">Pholcidae</tp:taxon-name-part></tp:taxon-name>, with several species-rich genera (e.g., <italic><tp:taxon-name><tp:taxon-name-part taxon-name-part-type="genus" reg="Anopsicus">Anopsicus</tp:taxon-name-part></tp:taxon-name></italic> Chamberlin &amp; Ivie, 1938; <italic><tp:taxon-name><tp:taxon-name-part taxon-name-part-type="genus" reg="Psilochorus">Psilochorus</tp:taxon-name-part></tp:taxon-name></italic> Simon, 1893; <italic><tp:taxon-name><tp:taxon-name-part taxon-name-part-type="genus" reg="Modisimus">Modisimus</tp:taxon-name-part></tp:taxon-name></italic> Simon, 1893; <italic><tp:taxon-name><tp:taxon-name-part taxon-name-part-type="genus" reg="Mesabolivar">Mesabolivar</tp:taxon-name-part></tp:taxon-name></italic> González-Sponga, 1998; <italic><tp:taxon-name><tp:taxon-name-part taxon-name-part-type="genus" reg="Carapoia">Carapoia</tp:taxon-name-part></tp:taxon-name></italic> González-Sponga, 1998) and many undescribed species.</p><p>All previous analyses have supported this group (<xref ref-type="bibr" rid="B23">Huber 2000</xref>, <xref ref-type="bibr" rid="B24">2001</xref>, <xref ref-type="bibr" rid="B10">Bruvo Mađarić et al. 2005</xref>, <xref ref-type="bibr" rid="B14">Dimitrov et al. 2013</xref>), even though with minor differences in composition. The equivalent ‘New World clade’ in <xref ref-type="bibr" rid="B24">Huber (2001)</xref> still included the Australian <italic><tp:taxon-name><tp:taxon-name-part taxon-name-part-type="genus" reg="Wugigarra">Wugigarra</tp:taxon-name-part></tp:taxon-name></italic>, a genus that has since been moved to <tp:taxon-name><tp:taxon-name-part taxon-name-part-type="subfamily">Arteminae</tp:taxon-name-part></tp:taxon-name> (<xref ref-type="bibr" rid="B14">Dimitrov et al. 2013</xref>). As a result, <tp:taxon-name><tp:taxon-name-part taxon-name-part-type="subfamily">Modisiminae</tp:taxon-name-part></tp:taxon-name> is now considered to be restricted to the New World.</p><p>Our analyses all recover <tp:taxon-name><tp:taxon-name-part taxon-name-part-type="subfamily">Modisiminae</tp:taxon-name-part></tp:taxon-name>, but with very low support values. This is possibly due to the mysterious Andean genus <italic><tp:taxon-name><tp:taxon-name-part taxon-name-part-type="genus" reg="Priscula">Priscula</tp:taxon-name-part></tp:taxon-name></italic> Simon, 1893 (Figure <xref ref-type="fig" rid="F3">3</xref>) that is either included in <tp:taxon-name><tp:taxon-name-part taxon-name-part-type="subfamily">Modisiminae</tp:taxon-name-part></tp:taxon-name> (IQ-TREE) or not (RAxML). The position of <italic><tp:taxon-name><tp:taxon-name-part taxon-name-part-type="genus" reg="Priscula">Priscula</tp:taxon-name-part></tp:taxon-name></italic> has always been considered problematic. <xref ref-type="bibr" rid="B67">Simon (1893)</xref> created a separate taxon “Prisculeae” for this genus; <xref ref-type="bibr" rid="B9">Brignoli (1981)</xref> synonymized it with <italic><tp:taxon-name><tp:taxon-name-part taxon-name-part-type="genus" reg="Physocyclus">Physocyclus</tp:taxon-name-part></tp:taxon-name></italic>; the first morphological cladistic analysis (<xref ref-type="bibr" rid="B23">Huber 2000</xref>) supported the position of <italic><tp:taxon-name><tp:taxon-name-part taxon-name-part-type="genus" reg="Priscula">Priscula</tp:taxon-name-part></tp:taxon-name></italic> near <italic><tp:taxon-name><tp:taxon-name-part taxon-name-part-type="genus" reg="Physocyclus">Physocyclus</tp:taxon-name-part></tp:taxon-name></italic> but this result was explicitly doubted (<xref ref-type="bibr" rid="B23">Huber 2000</xref>: 129). In the molecular analysis of <xref ref-type="bibr" rid="B14">Dimitrov et al. (2013)</xref><italic><tp:taxon-name><tp:taxon-name-part taxon-name-part-type="genus" reg="Priscula">Priscula</tp:taxon-name-part></tp:taxon-name></italic> was excluded because the positions of the included species varied dramatically among different types of analyses. Morphologically, <italic><tp:taxon-name><tp:taxon-name-part taxon-name-part-type="genus" reg="Priscula">Priscula</tp:taxon-name-part></tp:taxon-name></italic> differs from (other) <tp:taxon-name><tp:taxon-name-part taxon-name-part-type="subfamily">Modisiminae</tp:taxon-name-part></tp:taxon-name> by the presence of ALS piriform gland spigots and by the absence of a retrolateral apophysis on the male palpal coxa (<xref ref-type="bibr" rid="B23">Huber 2000</xref>), i.e., it has retained plesiomorphic characters. A sister-group relationship between <italic><tp:taxon-name><tp:taxon-name-part taxon-name-part-type="genus" reg="Priscula">Priscula</tp:taxon-name-part></tp:taxon-name></italic> and other <tp:taxon-name><tp:taxon-name-part taxon-name-part-type="subfamily">Modisiminae</tp:taxon-name-part></tp:taxon-name> appears thus plausible from a morphological point of view.</p><fig id="F3" position="float" orientation="portrait"><label>Figure 3.</label><caption><p>‘Basal’ Modisiminae <bold>a</bold> Gen. n., sp. n. “Br16-50” (Brazil) <bold>b</bold><italic><tp:taxon-name><tp:taxon-name-part taxon-name-part-type="genus" reg="Priscula">Priscula</tp:taxon-name-part><tp:taxon-name-part taxon-name-part-type="species" reg="andinensis">andinensis</tp:taxon-name-part></tp:taxon-name></italic>? (Venezuela) <bold>c</bold> Gen. n., sp. n. “Br16-196” (Brazil) <bold>d</bold><italic><tp:taxon-name><tp:taxon-name-part taxon-name-part-type="genus" reg="Tupigea">Tupigea</tp:taxon-name-part></tp:taxon-name></italic> sp. n. “Br14-47” (Brazil) <bold>e</bold><italic><tp:taxon-name><tp:taxon-name-part taxon-name-part-type="genus" reg="Pisaboa">Pisaboa</tp:taxon-name-part><tp:taxon-name-part taxon-name-part-type="species" reg="silvae">silvae</tp:taxon-name-part></tp:taxon-name></italic> (Brazil) <bold>f</bold><italic><tp:taxon-name><tp:taxon-name-part taxon-name-part-type="genus" reg="Psilochorus">Psilochorus</tp:taxon-name-part><tp:taxon-name-part taxon-name-part-type="species" reg="imitatus">imitatus</tp:taxon-name-part></tp:taxon-name></italic> (USA) <bold>g</bold><italic><tp:taxon-name><tp:taxon-name-part taxon-name-part-type="genus" reg="Modisimus">Modisimus</tp:taxon-name-part><tp:taxon-name-part taxon-name-part-type="species" reg="incertus">incertus</tp:taxon-name-part></tp:taxon-name></italic> (Cuba).</p></caption><graphic xmlns:xlink="http://www.w3.org/1999/xlink" xlink:href="zookeys-789-051-g003.jpg" position="float" orientation="portrait" xlink:type="simple" id="oo_234239.jpg"/></fig><p>Despite the low support values, we thus consider <tp:taxon-name><tp:taxon-name-part taxon-name-part-type="subfamily">Modisiminae</tp:taxon-name-part></tp:taxon-name> (including <italic><tp:taxon-name><tp:taxon-name-part taxon-name-part-type="genus" reg="Priscula">Priscula</tp:taxon-name-part></tp:taxon-name></italic> or not) a likely monophyletic group. Several morphological characters support <tp:taxon-name><tp:taxon-name-part taxon-name-part-type="subfamily">Modisiminae</tp:taxon-name-part></tp:taxon-name> (incl. <italic><tp:taxon-name><tp:taxon-name-part taxon-name-part-type="genus" reg="Priscula">Priscula</tp:taxon-name-part></tp:taxon-name></italic>): an exposed tarsal organ; the reduction of epiandrous spigots (shared with ‘other <tp:taxon-name><tp:taxon-name-part taxon-name-part-type="subfamily">Arteminae</tp:taxon-name-part></tp:taxon-name>’; see above); and a large distance between ALE and PME (<xref ref-type="bibr" rid="B23">Huber 2000</xref>). As indicated above (section <tp:taxon-name><tp:taxon-name-part taxon-name-part-type="section" reg="Arteminae">Arteminae</tp:taxon-name-part></tp:taxon-name>) our data weakly support a sister-group relationship between ‘other <tp:taxon-name><tp:taxon-name-part taxon-name-part-type="subfamily">Arteminae</tp:taxon-name-part></tp:taxon-name>’ and <tp:taxon-name><tp:taxon-name-part taxon-name-part-type="subfamily">Modisiminae</tp:taxon-name-part></tp:taxon-name>.</p><p>Within <tp:taxon-name><tp:taxon-name-part taxon-name-part-type="subfamily">Modisiminae</tp:taxon-name-part></tp:taxon-name>, many support values are extremely low, and the suggested relationships are thus unreliable (Figure <xref ref-type="fig" rid="F3">3</xref>). In addition, taxon sampling is very uneven, with some genera well represented (e.g., <italic><tp:taxon-name><tp:taxon-name-part taxon-name-part-type="genus" reg="Carapoia">Carapoia</tp:taxon-name-part></tp:taxon-name></italic>, <italic><tp:taxon-name><tp:taxon-name-part taxon-name-part-type="genus" reg="Mesabolivar">Mesabolivar</tp:taxon-name-part></tp:taxon-name></italic>, <italic><tp:taxon-name><tp:taxon-name-part taxon-name-part-type="genus" reg="Modisimus">Modisimus</tp:taxon-name-part></tp:taxon-name></italic>), and others poorly represented or entirely missing (see below). However, several results are consistent among analyses and noteworthy for various reasons: they suggest groups that appear feasible in terms of biogeography; they suggest interesting evolutionary scenarios; and they suggest formal taxonomic changes, some of which have been suggested before based on morphology.</p><p>Apart from <italic><tp:taxon-name><tp:taxon-name-part taxon-name-part-type="genus" reg="Priscula">Priscula</tp:taxon-name-part></tp:taxon-name></italic>, the ‘basal’ branches within <tp:taxon-name><tp:taxon-name-part taxon-name-part-type="subfamily">Modisiminae</tp:taxon-name-part></tp:taxon-name> lead to small South American unnamed taxa (Figure <xref ref-type="fig" rid="F3">3</xref>). In particular, the two species “Br16-44” and <!--PageBreak-->“MACN270” are both tiny, with body lengths of 0.9 and 1.3 mm, respectively. Other ‘basal’ branches lead to an unnamed Amazonian genus (“Br16-178” and “Br16-50”; body lengths: 1.5–1.8 mm) and the Atlantic Forest genus <italic><tp:taxon-name><tp:taxon-name-part taxon-name-part-type="genus" reg="Tupigea">Tupigea</tp:taxon-name-part></tp:taxon-name></italic> Huber, 2000 (body lengths: 1.3–1.9 mm; <xref ref-type="bibr" rid="B23">Huber 2000</xref>, <xref ref-type="bibr" rid="B49">Huber and Rheims 2011</xref>). This suggests a similar evolutionary scenario as proposed for ‘other <tp:taxon-name><tp:taxon-name-part taxon-name-part-type="subfamily">Arteminae</tp:taxon-name-part></tp:taxon-name>’ above, i.e., that ancestral <tp:taxon-name><tp:taxon-name-part taxon-name-part-type="subfamily">Modisiminae</tp:taxon-name-part></tp:taxon-name> may have been small ground-dwelling species. <italic><tp:taxon-name><tp:taxon-name-part taxon-name-part-type="genus" reg="Priscula">Priscula</tp:taxon-name-part></tp:taxon-name></italic> is once again the disturbing factor in this scenario: all known representatives of <italic><tp:taxon-name><tp:taxon-name-part taxon-name-part-type="genus" reg="Priscula">Priscula</tp:taxon-name-part></tp:taxon-name></italic> are medium-size to large spiders (<xref ref-type="bibr" rid="B23">Huber 2000</xref>), possibly surpassed (as far as body mass is concerned) by <italic><tp:taxon-name><tp:taxon-name-part taxon-name-part-type="genus" reg="Artema">Artema</tp:taxon-name-part></tp:taxon-name></italic> only. In both <tp:taxon-name><tp:taxon-name-part taxon-name-part-type="subfamily">Arteminae</tp:taxon-name-part></tp:taxon-name> and <tp:taxon-name><tp:taxon-name-part taxon-name-part-type="subfamily">Modisiminae</tp:taxon-name-part></tp:taxon-name>, the emerging picture is one of medium-sized forms missing or disappearing early, large forms experiencing little subsequent changes in body shape and poor subsequent speciation (<italic><tp:taxon-name><tp:taxon-name-part taxon-name-part-type="genus" reg="Artema">Artema</tp:taxon-name-part></tp:taxon-name></italic>: currently eight species; <italic><tp:taxon-name><tp:taxon-name-part taxon-name-part-type="genus" reg="Priscula">Priscula</tp:taxon-name-part></tp:taxon-name></italic>: currently 17 species), and small forms diversifying dramatically in size, shape, and numbers (‘other <tp:taxon-name><tp:taxon-name-part taxon-name-part-type="subfamily">Arteminae</tp:taxon-name-part></tp:taxon-name>’: currently 91 species; <tp:taxon-name><tp:taxon-name-part taxon-name-part-type="subfamily">Modisiminae</tp:taxon-name-part></tp:taxon-name> without <italic><tp:taxon-name><tp:taxon-name-part taxon-name-part-type="genus" reg="Priscula">Priscula</tp:taxon-name-part></tp:taxon-name></italic>: currently 463 species).</p><p>The next branch (Figure <xref ref-type="fig" rid="F3">3</xref>; <italic><tp:taxon-name><tp:taxon-name-part taxon-name-part-type="genus" reg="Chibchea">Chibchea</tp:taxon-name-part></tp:taxon-name></italic> Huber, 2000 to <italic><tp:taxon-name><tp:taxon-name-part taxon-name-part-type="genus" reg="Pisaboa">Pisaboa</tp:taxon-name-part></tp:taxon-name></italic> Huber, 2000) includes several South American genera, some of them diverse but poorly represented in our analyses (e.g., <italic><tp:taxon-name><tp:taxon-name-part taxon-name-part-type="genus" reg="Chibchea">Chibchea</tp:taxon-name-part></tp:taxon-name></italic>). The close relationship between <italic><tp:taxon-name><tp:taxon-name-part taxon-name-part-type="genus" reg="Pisaboa">Pisaboa</tp:taxon-name-part></tp:taxon-name></italic> and <italic><tp:taxon-name><tp:taxon-name-part taxon-name-part-type="genus" reg="Waunana">Waunana</tp:taxon-name-part></tp:taxon-name></italic> Huber, 2000 was already suggested in the original descriptions of these genera (<xref ref-type="bibr" rid="B23">Huber 2000</xref>), even though based on highly homoplastic characters (vertical hairs on male leg tibiae in high density; shape of apophysis on male palpal femur). A close relationship of these two genera with <italic><tp:taxon-name><tp:taxon-name-part taxon-name-part-type="genus" reg="Chibchea">Chibchea</tp:taxon-name-part></tp:taxon-name></italic> either receives very low support (IQ-TREE, RAxML) or is not recovered (RogueNaRok); it is neither supported nor contradicted by morphology. Clearly, this clade needs a much denser sampling and the addition of missing taxa that are possibly related (e.g., <italic><tp:taxon-name><tp:taxon-name-part taxon-name-part-type="genus" reg="Pomboa">Pomboa</tp:taxon-name-part></tp:taxon-name></italic>).</p><p>The next clade (Figure <xref ref-type="fig" rid="F3">3</xref>) includes all North and Central American and Caribbean taxa, suggesting that the ancestor of this clade arrived in the region from South America. This scenario was explicitly rejected by <xref ref-type="bibr" rid="B14">Dimitrov et al. (2013)</xref> based on the supposed age of the group (~120–170 Ma). However, our upcoming analysis has not been able to confirm this age (<xref ref-type="bibr" rid="B15">Eberle et al. 2018</xref>; we were not able to calculate convincing absolute ages from the data). The clade is recovered in most analyses (it is paraphyletic in the 4+ genes tree) but always with low support (only SH values are reasonable to high). The only geographic outlier in this clade is South American ‘<italic><tp:taxon-name><tp:taxon-name-part taxon-name-part-type="genus" reg="Psilochorus">Psilochorus</tp:taxon-name-part></tp:taxon-name></italic>’. North American (‘true’) <italic><tp:taxon-name><tp:taxon-name-part taxon-name-part-type="genus" reg="Psilochorus">Psilochorus</tp:taxon-name-part></tp:taxon-name></italic> and South American ‘<italic><tp:taxon-name><tp:taxon-name-part taxon-name-part-type="genus" reg="Psilochorus">Psilochorus</tp:taxon-name-part></tp:taxon-name></italic>’ each receive high to full support but are never resolved as sister taxa. Whether South American ‘<italic><tp:taxon-name><tp:taxon-name-part taxon-name-part-type="genus" reg="Psilochorus">Psilochorus</tp:taxon-name-part></tp:taxon-name></italic>’ are ancestral within this large clade or represent a case of back-colonization is currently impossible to say; the internal nodes in this clade have partly too low support to favour a particular scenario. The inclusion of the Central American <italic><tp:taxon-name><tp:taxon-name-part taxon-name-part-type="genus" reg="Ixchela">Ixchela</tp:taxon-name-part></tp:taxon-name></italic> Huber, 2000 in this clade fits the geographic pattern and contradicts a previous speculation (in <xref ref-type="bibr" rid="B23">Huber 2000</xref>) that <italic><tp:taxon-name><tp:taxon-name-part taxon-name-part-type="genus" reg="Ixchela">Ixchela</tp:taxon-name-part></tp:taxon-name></italic> might be close to the South American genus <italic><tp:taxon-name><tp:taxon-name-part taxon-name-part-type="genus" reg="Aymaria">Aymaria</tp:taxon-name-part></tp:taxon-name></italic> Huber, 2000. In much the same way, the only Central American representative of <italic><tp:taxon-name><tp:taxon-name-part taxon-name-part-type="genus" reg="Coryssocnemis">Coryssocnemis</tp:taxon-name-part></tp:taxon-name></italic> Simon, 1893 included in our analyses is placed in this group, far away from ‘true’ South American <italic><tp:taxon-name><tp:taxon-name-part taxon-name-part-type="genus" reg="Coryssocnemis">Coryssocnemis</tp:taxon-name-part></tp:taxon-name></italic> (the polyphyly of <italic><tp:taxon-name><tp:taxon-name-part taxon-name-part-type="genus" reg="Coryssocnemis">Coryssocnemis</tp:taxon-name-part></tp:taxon-name></italic> has long been suspected: <xref ref-type="bibr" rid="B16">Gertsch 1971</xref>, <xref ref-type="bibr" rid="B9">Brignoli 1981</xref>, <xref ref-type="bibr" rid="B22">Huber 1998</xref>, <xref ref-type="bibr" rid="B23">2000</xref>). The Cuban endemic <!--PageBreak-->genus <italic><tp:taxon-name><tp:taxon-name-part taxon-name-part-type="genus" reg="Platnicknia">Platnicknia</tp:taxon-name-part></tp:taxon-name></italic> Özdikmen &amp; Demir, 2009 is deeply nested within the large genus <italic><tp:taxon-name><tp:taxon-name-part taxon-name-part-type="genus" reg="Modisimus">Modisimus</tp:taxon-name-part></tp:taxon-name></italic>. It is resolved as sister to a distinctive group of Hispaniolan leaf-dwelling representatives of <italic><tp:taxon-name><tp:taxon-name-part taxon-name-part-type="genus" reg="Modisimus">Modisimus</tp:taxon-name-part></tp:taxon-name></italic> (the “leaf-dwelling species group” in <xref ref-type="bibr" rid="B53">Huber et al. 2010</xref>) and synonymized below. Finally, the large genus <italic><tp:taxon-name><tp:taxon-name-part taxon-name-part-type="genus" reg="Anopsicus">Anopsicus</tp:taxon-name-part></tp:taxon-name></italic> (63 described species) is poorly represented in our analyses. The three species included are all undescribed, do not group together, and are nested among <italic><tp:taxon-name><tp:taxon-name-part taxon-name-part-type="genus" reg="Modisimus">Modisimus</tp:taxon-name-part></tp:taxon-name></italic>. Since neither the type species of <italic><tp:taxon-name><tp:taxon-name-part taxon-name-part-type="genus" reg="Anopsicus">Anopsicus</tp:taxon-name-part></tp:taxon-name></italic> is included nor is a potential close relative (or at least another species from Yucatán), the monophyly and position of <italic><tp:taxon-name><tp:taxon-name-part taxon-name-part-type="genus" reg="Anopsicus">Anopsicus</tp:taxon-name-part></tp:taxon-name></italic> both remain dubious.</p><p>Sister to the previous North and Central American and Caribbean clade is another large, entirely South American clade (Figure <xref ref-type="fig" rid="F3">3</xref>, bottom). The sister-group relationship is very poorly supported, but the monophyly of the South American clade has modest (4+ genes) to reasonable (RogueNaRok) support. It is divided into three subclades with reasonable to full support plus the genus <italic><tp:taxon-name><tp:taxon-name-part taxon-name-part-type="genus" reg="Aymaria">Aymaria</tp:taxon-name-part></tp:taxon-name></italic> that is represented by a single species and whose position within this clade is not convincingly resolved. The first subclade included is here informally called the ‘<italic><tp:taxon-name><tp:taxon-name-part taxon-name-part-type="genus" reg="Mesabolivar">Mesabolivar</tp:taxon-name-part></tp:taxon-name></italic> clade’ (Figure <xref ref-type="fig" rid="F4">4</xref>); the second subclade is largely Venezuelan and thus called ‘Venezuelan clade’ (Figure <xref ref-type="fig" rid="F5">5</xref>); the third subclade is the genus <italic><tp:taxon-name><tp:taxon-name-part taxon-name-part-type="genus" reg="Carapoia">Carapoia</tp:taxon-name-part></tp:taxon-name></italic> (Figure <xref ref-type="fig" rid="F5">5</xref>).</p><fig id="F4" position="float" orientation="portrait"><label>Figure 4.</label><caption><p><italic><tp:taxon-name><tp:taxon-name-part taxon-name-part-type="genus" reg="Mesabolivar">Mesabolivar</tp:taxon-name-part></tp:taxon-name></italic> clade <bold>a</bold><italic><tp:taxon-name><tp:taxon-name-part taxon-name-part-type="genus" reg="Otavaloa">Otavaloa</tp:taxon-name-part><tp:taxon-name-part taxon-name-part-type="species" reg="lisei">lisei</tp:taxon-name-part></tp:taxon-name></italic> (Brazil) <bold>b</bold><italic><tp:taxon-name><tp:taxon-name-part taxon-name-part-type="genus" reg="Mesabolivar">Mesabolivar</tp:taxon-name-part><tp:taxon-name-part taxon-name-part-type="species" reg="maraba">maraba</tp:taxon-name-part></tp:taxon-name></italic> (Brazil) <bold>c</bold><italic><tp:taxon-name><tp:taxon-name-part taxon-name-part-type="genus" reg="Litoporus">Litoporus</tp:taxon-name-part></tp:taxon-name></italic> sp. n. “Br16-153” (Brazil) <bold>d</bold><italic><tp:taxon-name><tp:taxon-name-part taxon-name-part-type="genus" reg="Mesabolivar">Mesabolivar</tp:taxon-name-part><tp:taxon-name-part taxon-name-part-type="species" reg="cyaneotaeniatus">cyaneotaeniatus</tp:taxon-name-part></tp:taxon-name></italic> (Brazil) <bold>e</bold><italic><tp:taxon-name><tp:taxon-name-part taxon-name-part-type="genus" reg="Mesabolivar">Mesabolivar</tp:taxon-name-part><tp:taxon-name-part taxon-name-part-type="species" reg="kathrinae">kathrinae</tp:taxon-name-part></tp:taxon-name></italic> (Brazil) <bold>f</bold><italic><tp:taxon-name><tp:taxon-name-part taxon-name-part-type="genus" reg="Mesabolivar">Mesabolivar</tp:taxon-name-part><tp:taxon-name-part taxon-name-part-type="species" reg="saci">saci</tp:taxon-name-part></tp:taxon-name></italic> (Brazil).</p></caption><graphic xmlns:xlink="http://www.w3.org/1999/xlink" xlink:href="zookeys-789-051-g004.jpg" position="float" orientation="portrait" xlink:type="simple" id="oo_234240.jpg"/></fig><fig id="F5" position="float" orientation="portrait"><label>Figure 5.</label><caption><p>Venezuelan clade + <italic><tp:taxon-name><tp:taxon-name-part taxon-name-part-type="genus" reg="Aymaria">Aymaria</tp:taxon-name-part></tp:taxon-name></italic> + <italic><tp:taxon-name><tp:taxon-name-part taxon-name-part-type="genus" reg="Carapoia">Carapoia</tp:taxon-name-part></tp:taxon-name></italic><bold>a</bold><italic><tp:taxon-name><tp:taxon-name-part taxon-name-part-type="genus" reg="Mecolaesthus">Mecolaesthus</tp:taxon-name-part><tp:taxon-name-part taxon-name-part-type="species" reg="yawaperi">yawaperi</tp:taxon-name-part></tp:taxon-name></italic> (Brazil) <bold>b</bold><italic><tp:taxon-name><tp:taxon-name-part taxon-name-part-type="genus" reg="Aymaria">Aymaria</tp:taxon-name-part></tp:taxon-name></italic> sp. n. “Br16-188” (Brazil) <bold>c</bold><italic><tp:taxon-name><tp:taxon-name-part taxon-name-part-type="genus" reg="Carapoia">Carapoia</tp:taxon-name-part><tp:taxon-name-part taxon-name-part-type="species" reg="rubra">rubra</tp:taxon-name-part></tp:taxon-name></italic> (Brazil) <bold>d</bold><italic><tp:taxon-name><tp:taxon-name-part taxon-name-part-type="genus" reg="Carapoia">Carapoia</tp:taxon-name-part><tp:taxon-name-part taxon-name-part-type="species" reg="kaxinawa">kaxinawa</tp:taxon-name-part></tp:taxon-name></italic> (Brazil) <bold>e</bold><italic><tp:taxon-name><tp:taxon-name-part taxon-name-part-type="genus" reg="Carapoia">Carapoia</tp:taxon-name-part><tp:taxon-name-part taxon-name-part-type="species" reg="pulchra">pulchra</tp:taxon-name-part></tp:taxon-name></italic> (Brazil) <bold>f</bold><italic><tp:taxon-name><tp:taxon-name-part taxon-name-part-type="genus" reg="Carapoia">Carapoia</tp:taxon-name-part><tp:taxon-name-part taxon-name-part-type="species" reg="agilis">agilis</tp:taxon-name-part></tp:taxon-name></italic> (Brazil).</p></caption><graphic xmlns:xlink="http://www.w3.org/1999/xlink" xlink:href="zookeys-789-051-g005.jpg" position="float" orientation="portrait" xlink:type="simple" id="oo_234241.jpg"/></fig><p>Within the ‘<italic><tp:taxon-name><tp:taxon-name-part taxon-name-part-type="genus" reg="Mesabolivar">Mesabolivar</tp:taxon-name-part></tp:taxon-name></italic> clade’ (Figure <xref ref-type="fig" rid="F4">4</xref>), our analyses suggest two specific relationships that are likely to have drastic taxonomic consequences. First, <italic><tp:taxon-name><tp:taxon-name-part taxon-name-part-type="genus" reg="Litoporus">Litoporus</tp:taxon-name-part></tp:taxon-name></italic> Simon, 1893 is nested among ‘true’ northern South American <italic><tp:taxon-name><tp:taxon-name-part taxon-name-part-type="genus" reg="Mesabolivar">Mesabolivar</tp:taxon-name-part></tp:taxon-name></italic>. This has been suggested before (<xref ref-type="bibr" rid="B14">Dimitrov et al. 2013</xref>), but that previous analysis included a single species of <italic><tp:taxon-name><tp:taxon-name-part taxon-name-part-type="genus" reg="Litoporus">Litoporus</tp:taxon-name-part></tp:taxon-name></italic> whose generic identity was uncertain (<xref ref-type="bibr" rid="B54">Huber et al. 2013</xref>). The present analyses include several unambiguous (Amazonian) representatives of <italic><tp:taxon-name><tp:taxon-name-part taxon-name-part-type="genus" reg="Litoporus">Litoporus</tp:taxon-name-part></tp:taxon-name></italic>. Our data support the monophyly of <italic><tp:taxon-name><tp:taxon-name-part taxon-name-part-type="genus" reg="Litoporus">Litoporus</tp:taxon-name-part></tp:taxon-name></italic> (full support) but also its position within <italic><tp:taxon-name><tp:taxon-name-part taxon-name-part-type="genus" reg="Mesabolivar">Mesabolivar</tp:taxon-name-part></tp:taxon-name></italic> (reasonable to high support). Second, <italic><tp:taxon-name><tp:taxon-name-part taxon-name-part-type="genus" reg="Mesabolivar">Mesabolivar</tp:taxon-name-part></tp:taxon-name></italic> is composed of two sub-clades: ‘true’ northern South American <italic><tp:taxon-name><tp:taxon-name-part taxon-name-part-type="genus" reg="Mesabolivar">Mesabolivar</tp:taxon-name-part></tp:taxon-name></italic>, and southern South American (largely Atlantic Forest) ‘<italic><tp:taxon-name><tp:taxon-name-part taxon-name-part-type="genus" reg="Mesabolivar">Mesabolivar</tp:taxon-name-part></tp:taxon-name></italic>’. The southern sub-clade includes the monotypic genus <italic><tp:taxon-name><tp:taxon-name-part taxon-name-part-type="genus" reg="Teuia">Teuia</tp:taxon-name-part></tp:taxon-name></italic> Huber, 2000 (synonymized with <italic><tp:taxon-name><tp:taxon-name-part taxon-name-part-type="genus" reg="Mesabolivar">Mesabolivar</tp:taxon-name-part></tp:taxon-name></italic> in <xref ref-type="bibr" rid="B38">Huber 2018</xref>; the type species of <italic><tp:taxon-name><tp:taxon-name-part taxon-name-part-type="genus" reg="Teuia">Teuia</tp:taxon-name-part></tp:taxon-name></italic> is not included but a putatively closely related species: <italic><tp:taxon-name><tp:taxon-name-part taxon-name-part-type="genus" reg="Mesabolivar">M.</tp:taxon-name-part><tp:taxon-name-part taxon-name-part-type="species" reg="sepitus">sepitus</tp:taxon-name-part></tp:taxon-name></italic>). Potential formal taxonomic changes are discussed in the Taxonomy section below. The close relationship between <italic><tp:taxon-name><tp:taxon-name-part taxon-name-part-type="genus" reg="Otavaloa">Otavaloa</tp:taxon-name-part></tp:taxon-name></italic> Huber, 2000 and <italic><tp:taxon-name><tp:taxon-name-part taxon-name-part-type="genus" reg="Mesabolivar">Mesabolivar</tp:taxon-name-part></tp:taxon-name></italic> is neither supported nor contradicted by morphological data.</p><p>The ‘Venezuelan clade’ (Figure <xref ref-type="fig" rid="F5">5</xref>) receives high to full support and is composed of several genera that are either known from Venezuela only (<italic><tp:taxon-name><tp:taxon-name-part taxon-name-part-type="genus" reg="Systenita">Systenita</tp:taxon-name-part></tp:taxon-name></italic> Simon, 1893, <italic><tp:taxon-name><tp:taxon-name-part taxon-name-part-type="genus" reg="Stenosfemuraia">Stenosfemuraia</tp:taxon-name-part></tp:taxon-name></italic> González-Sponga, 1998), from Venezuela and Trinidad and Tobago (<italic><tp:taxon-name><tp:taxon-name-part taxon-name-part-type="genus" reg="Coryssocnemis">Coryssocnemis</tp:taxon-name-part></tp:taxon-name></italic>), or from Venezuela plus neighboring countries (<italic><tp:taxon-name><tp:taxon-name-part taxon-name-part-type="genus" reg="Mecolaesthus">Mecolaesthus</tp:taxon-name-part></tp:taxon-name></italic> Simon, 1893). A close relationship among these genera had been suspected before based on morphology (<xref ref-type="bibr" rid="B23">Huber 2000</xref>), and molecular data have always supported this (<xref ref-type="bibr" rid="B10">Bruvo-Mađarić et al. 2005</xref>: 28S data and combined analysis; <xref ref-type="bibr" rid="B14">Dimitrov et al. 2013</xref>). Our data suggest that <italic><tp:taxon-name><tp:taxon-name-part taxon-name-part-type="genus" reg="Coryssocnemis">Coryssocnemis</tp:taxon-name-part></tp:taxon-name></italic> may be nested within <italic><tp:taxon-name><tp:taxon-name-part taxon-name-part-type="genus" reg="Mecolaesthus">Mecolaesthus</tp:taxon-name-part></tp:taxon-name></italic>, but our taxon sampling is weak, the topology is unstable (<italic><tp:taxon-name><tp:taxon-name-part taxon-name-part-type="genus" reg="Systenita">Systenita</tp:taxon-name-part></tp:taxon-name></italic> is either nested within <italic><tp:taxon-name><tp:taxon-name-part taxon-name-part-type="genus" reg="Mecolaesthus">Mecolaesthus</tp:taxon-name-part></tp:taxon-name></italic> or not), and several internal nodes in the clade have low support. Formally, <italic><tp:taxon-name><tp:taxon-name-part taxon-name-part-type="genus" reg="Coryssocnemis">Coryssocnemis</tp:taxon-name-part></tp:taxon-name></italic> still includes several obviously misplaced species: several Central American species (see <!--PageBreak--><!--PageBreak-->above), and several Atlantic Forest (Brazilian) species whose identity is probably impossible to resolve (poor descriptions, lost types; see <xref ref-type="bibr" rid="B23">Huber 2000</xref>, <xref ref-type="bibr" rid="B38">2018</xref>).</p><p>The third subclade in the South American clade is <italic><tp:taxon-name><tp:taxon-name-part taxon-name-part-type="genus" reg="Carapoia">Carapoia</tp:taxon-name-part></tp:taxon-name></italic> (Figure <xref ref-type="fig" rid="F5">5</xref>). Unlike <italic><tp:taxon-name><tp:taxon-name-part taxon-name-part-type="genus" reg="Mesabolivar">Mesabolivar</tp:taxon-name-part></tp:taxon-name></italic> it is monophyletic and apparently less problematic, but just as <italic><tp:taxon-name><tp:taxon-name-part taxon-name-part-type="genus" reg="Mesabolivar">Mesabolivar</tp:taxon-name-part></tp:taxon-name></italic>, the genus has become very difficult to diagnose, mainly because of ‘untypical’ species added to the genus based in large part on the present molecular data (<xref ref-type="bibr" rid="B38">Huber 2018</xref>). Both for <italic><tp:taxon-name><tp:taxon-name-part taxon-name-part-type="genus" reg="Mesabolivar">Mesabolivar</tp:taxon-name-part></tp:taxon-name></italic> and <italic><tp:taxon-name><tp:taxon-name-part taxon-name-part-type="genus" reg="Carapoia">Carapoia</tp:taxon-name-part></tp:taxon-name></italic> our analyses suggest several species groups that are also supported by morphological data. For a detailed discussion of these groups, see <xref ref-type="bibr" rid="B38">Huber (2018)</xref>.</p></tp:treatment-sec><ref-list><ref id="B32"><mixed-citation xmlns:xlink="http://www.w3.org/1999/xlink" xlink:type="simple"><person-group><name name-style="western"><surname>Huber</surname><given-names>BA</given-names></name></person-group> (<year>2011b</year>) <article-title>Phylogeny and classification of <tp:taxon-name><tp:taxon-name-part taxon-name-part-type="family">Pholcidae</tp:taxon-name-part></tp:taxon-name> (<tp:taxon-name><tp:taxon-name-part taxon-name-part-type="order">Araneae</tp:taxon-name-part></tp:taxon-name>): an update.</article-title><source>Journal of Arachnology</source><volume>39</volume>: <fpage>211</fpage>–<lpage>222</lpage>. <ext-link xlink:type="simple" ext-link-type="doi" xlink:href="10.1636/CA10-57.1">https://doi.org/10.1636/CA10-57.1</ext-link></mixed-citation></ref><ref id="B17"><mixed-citation xmlns:xlink="http://www.w3.org/1999/xlink" xlink:type="simple"><person-group><name name-style="western"><surname>Gertsch</surname><given-names>WJ</given-names></name></person-group> (<year>1982</year>) The spider genera <italic><tp:taxon-name><tp:taxon-name-part taxon-name-part-type="genus">Pholcophora</tp:taxon-name-part></tp:taxon-name></italic> and <italic><tp:taxon-name><tp:taxon-name-part taxon-name-part-type="genus">Anopsicus</tp:taxon-name-part></tp:taxon-name></italic> (<tp:taxon-name><tp:taxon-name-part taxon-name-part-type="order">Araneae</tp:taxon-name-part></tp:taxon-name>, <tp:taxon-name><tp:taxon-name-part taxon-name-part-type="family">Pholcidae</tp:taxon-name-part></tp:taxon-name>) in North America, Central America and the West Indies. Association for Mexican Cave Studies, Bulletin 8: 95–144 / Texas Memorial Museum, Bulletin 28: 95–144.</mixed-citation></ref><ref id="B49"><mixed-citation xmlns:xlink="http://www.w3.org/1999/xlink" xlink:type="simple"><person-group><name name-style="western"><surname>Huber</surname><given-names>BA</given-names></name><name name-style="western"><surname>Rheims</surname><given-names>CA</given-names></name></person-group> (<year>2011</year>) <article-title>Diversity and endemism of pholcid spiders in Brazil’s Atlantic Forest, with descriptions of four new species of the Atlantic Forest endemic genus <italic><tp:taxon-name><tp:taxon-name-part taxon-name-part-type="genus">Tupigea</tp:taxon-name-part></tp:taxon-name></italic> (<tp:taxon-name><tp:taxon-name-part taxon-name-part-type="order">Araneae</tp:taxon-name-part></tp:taxon-name>: <tp:taxon-name><tp:taxon-name-part taxon-name-part-type="family">Pholcidae</tp:taxon-name-part></tp:taxon-name>).</article-title><source>Journal of Natural History</source><volume>45</volume>: <fpage>275</fpage>–<lpage>301</lpage>. <ext-link xlink:type="simple" ext-link-type="doi" xlink:href="10.1080/00222933.2010.524319">https://doi.org/10.1080/00222933.2010.524319</ext-link></mixed-citation></ref><ref id="B39"><mixed-citation xmlns:xlink="http://www.w3.org/1999/xlink" xlink:type="simple"><person-group><name name-style="western"><surname>Huber</surname><given-names>BA</given-names></name><name name-style="western"><surname>Astrin</surname><given-names>JJ</given-names></name></person-group> (<year>2009</year>) <article-title>Increased sampling blurs morphological and molecular species limits: revision of the Hispaniolan endemic spider genus <italic><tp:taxon-name><tp:taxon-name-part taxon-name-part-type="genus">Tainonia</tp:taxon-name-part></tp:taxon-name></italic> (<tp:taxon-name><tp:taxon-name-part taxon-name-part-type="order">Araneae</tp:taxon-name-part></tp:taxon-name>: <tp:taxon-name><tp:taxon-name-part taxon-name-part-type="family">Pholcidae</tp:taxon-name-part></tp:taxon-name>).</article-title><source>Invertebrate Systematics</source><volume>23</volume>: <fpage>281</fpage>–<lpage>300</lpage>. <ext-link xlink:type="simple" ext-link-type="doi" xlink:href="10.1071/IS09017">https://doi.org/10.1071/IS09017</ext-link></mixed-citation></ref><ref id="B35"><mixed-citation xmlns:xlink="http://www.w3.org/1999/xlink" xlink:type="simple"><person-group><name name-style="western"><surname>Huber</surname><given-names>BA</given-names></name></person-group> (<year>2015</year>) <article-title>Small scale endemism in Brazil's Atlantic Forest: 14 new species of <italic><tp:taxon-name><tp:taxon-name-part taxon-name-part-type="genus">Mesabolivar</tp:taxon-name-part></tp:taxon-name></italic> (<tp:taxon-name><tp:taxon-name-part taxon-name-part-type="order">Araneae</tp:taxon-name-part></tp:taxon-name>, <tp:taxon-name><tp:taxon-name-part taxon-name-part-type="family">Pholcidae</tp:taxon-name-part></tp:taxon-name>), each known from a single locality.</article-title><source>Zootaxa</source><volume>3942</volume>: <fpage>1</fpage>–<lpage>60</lpage>. <ext-link xlink:type="simple" ext-link-type="doi" xlink:href="10.11646/zootaxa.3942.1.1">https://doi.org/10.11646/zootaxa.3942.1.1</ext-link></mixed-citation></ref><ref id="B38"><mixed-citation xmlns:xlink="http://www.w3.org/1999/xlink" xlink:type="simple"><person-group><name name-style="western"><surname>Huber</surname><given-names>BA</given-names></name></person-group> (<year>2018</year>) <article-title>The South American spider genera <italic><tp:taxon-name><tp:taxon-name-part taxon-name-part-type="genus">Mesabolivar</tp:taxon-name-part></tp:taxon-name></italic> and <italic><tp:taxon-name><tp:taxon-name-part taxon-name-part-type="genus">Carapoia</tp:taxon-name-part></tp:taxon-name></italic> (<tp:taxon-name><tp:taxon-name-part taxon-name-part-type="order">Araneae</tp:taxon-name-part></tp:taxon-name>, <tp:taxon-name><tp:taxon-name-part taxon-name-part-type="family">Pholcidae</tp:taxon-name-part></tp:taxon-name>): new species and a framework for redrawing generic limits.</article-title><source>Zootaxa</source><volume>4395</volume>: <fpage>1</fpage>–<lpage>178</lpage>. <ext-link xlink:type="simple" ext-link-type="doi" xlink:href="10.11646/zootaxa.4395.1.1">https://doi.org/10.11646/zootaxa.4395.1.1</ext-link></mixed-citation></ref><ref id="B23"><mixed-citation xmlns:xlink="http://www.w3.org/1999/xlink" xlink:type="simple"><person-group><name name-style="western"><surname>Huber</surname><given-names>BA</given-names></name></person-group> (<year>2000</year>) <article-title>New World pholcid spiders (<tp:taxon-name><tp:taxon-name-part taxon-name-part-type="order">Araneae</tp:taxon-name-part></tp:taxon-name>: <tp:taxon-name><tp:taxon-name-part taxon-name-part-type="family">Pholcidae</tp:taxon-name-part></tp:taxon-name>): a revision at generic level.</article-title><source>Bulletin of the American Museum of Natural History</source><volume>254</volume>: <fpage>1</fpage>–<lpage>348</lpage>. <ext-link xlink:type="simple" ext-link-type="doi" xlink:href="10.1206/0003-0090(2000)254%3C0001:NWPSAP%3E2.0.CO;2">https://doi.org/10.1206/0003-0090(2000)254&lt;0001:NWPSAP&gt;2.0.CO;2</ext-link></mixed-citation></ref><ref id="B24"><mixed-citation xmlns:xlink="http://www.w3.org/1999/xlink" xlink:type="simple"><person-group><name name-style="western"><surname>Huber</surname><given-names>BA</given-names></name></person-group> (<year>2001</year>) <article-title>The pholcids of Australia (<tp:taxon-name><tp:taxon-name-part taxon-name-part-type="order">Araneae</tp:taxon-name-part></tp:taxon-name>; <tp:taxon-name><tp:taxon-name-part taxon-name-part-type="family">Pholcidae</tp:taxon-name-part></tp:taxon-name>): taxonomy, biogeography, and relationships.</article-title><source>Bulletin of the American Museum of Natural History</source><volume>260</volume>: <fpage>1</fpage>–<lpage>144</lpage>. <ext-link xlink:type="simple" ext-link-type="doi" xlink:href="10.1206/0003-0090(2001)260%3C0001:TPOAAP%3E2.0.CO;2">https://doi.org/10.1206/0003-0090(2001)260%3C0001:TPOAAP%3E2.0.CO;2</ext-link></mixed-citation></ref><ref id="B10"><mixed-citation xmlns:xlink="http://www.w3.org/1999/xlink" xlink:type="simple"><person-group><name name-style="western"><surname>Bruvo-Mađarić</surname><given-names>B</given-names></name><name name-style="western"><surname>Huber</surname><given-names>BA</given-names></name><name name-style="western"><surname>Steinacher</surname><given-names>A</given-names></name><name name-style="western"><surname>Pass</surname><given-names>G</given-names></name></person-group> (<year>2005</year>) <article-title>Phylogeny of pholcid spiders (<tp:taxon-name><tp:taxon-name-part taxon-name-part-type="order">Araneae</tp:taxon-name-part></tp:taxon-name>: <tp:taxon-name><tp:taxon-name-part taxon-name-part-type="family">Pholcidae</tp:taxon-name-part></tp:taxon-name>): combined analysis using morphology and molecules.</article-title><source>Molecular Phylogenetics and Evolution</source><volume>37</volume>: <fpage>661</fpage>–<lpage>673</lpage>. <ext-link xlink:type="simple" ext-link-type="doi" xlink:href="10.1016/j.ympev.2005.08.016">https://doi.org/10.1016/j.ympev.2005.08.016</ext-link></mixed-citation></ref><ref id="B14"><mixed-citation xmlns:xlink="http://www.w3.org/1999/xlink" xlink:type="simple"><person-group><name name-style="western"><surname>Dimitrov</surname><given-names>D</given-names></name><name name-style="western"><surname>Astrin</surname><given-names>JJ</given-names></name><name name-style="western"><surname>Huber</surname><given-names>BA</given-names></name></person-group> (<year>2013</year>) <article-title>Pholcid spider molecular systematics revisited, with new insights into the biogeography and the evolution of the group.</article-title><source>Cladistics</source><volume>29</volume>: <fpage>132</fpage>–<lpage>146</lpage>. <ext-link xlink:type="simple" ext-link-type="doi" xlink:href="10.1111/j.1096-0031.2012.00419.x">https://doi.org/10.1111/j.1096-0031.2012.00419.x</ext-link></mixed-citation></ref><ref id="B67"><mixed-citation xmlns:xlink="http://www.w3.org/1999/xlink" xlink:type="simple"><person-group><name name-style="western"><surname>Simon</surname><given-names>E</given-names></name></person-group> (<year>1893</year>) Histoire Naturelle des Araignées, 2<sup>eme</sup> ed. 1 (2): 256–488. Paris.</mixed-citation></ref><ref id="B9"><mixed-citation xmlns:xlink="http://www.w3.org/1999/xlink" xlink:type="simple"><person-group><name name-style="western"><surname>Brignoli</surname><given-names>PM</given-names></name></person-group> (<year>1981</year>) <article-title>Studies on the <tp:taxon-name><tp:taxon-name-part taxon-name-part-type="family">Pholcidae</tp:taxon-name-part></tp:taxon-name>, I. Notes on the genera <italic><tp:taxon-name><tp:taxon-name-part taxon-name-part-type="genus">Artema</tp:taxon-name-part></tp:taxon-name></italic> and <italic><tp:taxon-name><tp:taxon-name-part taxon-name-part-type="genus">Physocyclus</tp:taxon-name-part></tp:taxon-name></italic> (<tp:taxon-name><tp:taxon-name-part taxon-name-part-type="order">Araneae</tp:taxon-name-part></tp:taxon-name>).</article-title><source>Bulletin of the American Museum of Natural History</source><volume>170</volume>(<issue>1</issue>): <fpage>90</fpage>–<lpage>100</lpage></mixed-citation></ref><ref id="B15"><mixed-citation xmlns:xlink="http://www.w3.org/1999/xlink" xlink:type="simple"><person-group><name name-style="western"><surname>Eberle</surname><given-names>J</given-names></name><name name-style="western"><surname>Dimitrov</surname><given-names>D</given-names></name><name name-style="western"><surname>Valdez-Mondragón</surname><given-names>A</given-names></name><name name-style="western"><surname>Huber</surname><given-names>BA</given-names></name></person-group> (<year>2018</year>) Microhabitat change drives diversification in pholcid spiders. BMC Evolutionary Biology 18: 141. <ext-link xlink:type="simple" ext-link-type="doi" xlink:href="10.1186/s12862-018-1244-8">https://doi.org/10.1186/s12862-018-1244-8</ext-link></mixed-citation></ref><ref id="B16"><mixed-citation xmlns:xlink="http://www.w3.org/1999/xlink" xlink:type="simple"><person-group><name name-style="western"><surname>Gertsch</surname><given-names>WJ</given-names></name></person-group> (<year>1971</year>) <article-title>A report on some Mexican cave spiders.</article-title><source>Association for Mexican Cave Studies, Bulletin</source><volume>4</volume>: <fpage>47</fpage>–<lpage>111</lpage>.</mixed-citation></ref><ref id="B22"><mixed-citation xmlns:xlink="http://www.w3.org/1999/xlink" xlink:type="simple"><person-group><name name-style="western"><surname>Huber</surname><given-names>BA</given-names></name></person-group> (<year>1998</year>) <article-title>Genital mechanics in some neotropical pholcid spiders (<tp:taxon-name><tp:taxon-name-part taxon-name-part-type="order">Araneae</tp:taxon-name-part></tp:taxon-name>: <tp:taxon-name><tp:taxon-name-part taxon-name-part-type="family">Pholcidae</tp:taxon-name-part></tp:taxon-name>), with implications for systematics.</article-title><source>Journal of Zoology, London</source><volume>244</volume>: <fpage>587</fpage>–<lpage>599</lpage>. <ext-link xlink:type="simple" ext-link-type="doi" xlink:href="10.1111/j.1469-7998.1998.tb00063.x">https://doi.org/10.1111/j.1469-7998.1998.tb00063.x</ext-link></mixed-citation></ref><ref id="B53"><mixed-citation xmlns:xlink="http://www.w3.org/1999/xlink" xlink:type="simple"><person-group><name name-style="western"><surname>Huber</surname><given-names>BA</given-names></name><name name-style="western"><surname>Fischer</surname><given-names>N</given-names></name><name name-style="western"><surname>Astrin</surname><given-names>JJ</given-names></name></person-group> (<year>2010</year>) <article-title>High level of endemism in Haiti's last remaining forests: a revision of <italic><tp:taxon-name><tp:taxon-name-part taxon-name-part-type="genus">Modisimus</tp:taxon-name-part></tp:taxon-name></italic> (<tp:taxon-name><tp:taxon-name-part taxon-name-part-type="order">Araneae</tp:taxon-name-part></tp:taxon-name>: <tp:taxon-name><tp:taxon-name-part taxon-name-part-type="family">Pholcidae</tp:taxon-name-part></tp:taxon-name>) on Hispaniola, using morphology and molecules.</article-title><source>Zoological Journal of the Linnean Society</source><volume>158</volume>: <fpage>244</fpage>–<lpage>299</lpage>. <ext-link xlink:type="simple" ext-link-type="doi" xlink:href="10.1111/j.1096-3642.2009.00559.x">https://doi.org/10.1111/j.1096-3642.2009.00559.x</ext-link></mixed-citation></ref><ref id="B54"><mixed-citation xmlns:xlink="http://www.w3.org/1999/xlink" xlink:type="simple"><person-group><name name-style="western"><surname>Huber</surname><given-names>BA</given-names></name><name name-style="western"><surname>Pérez-González</surname><given-names>A</given-names></name><name name-style="western"><surname>Astrin</surname><given-names>JJ</given-names></name><name name-style="western"><surname>Blume</surname><given-names>C</given-names></name><name name-style="western"><surname>Baptista</surname><given-names>R</given-names></name></person-group> (<year>2013</year>) <article-title><italic><tp:taxon-name><tp:taxon-name-part taxon-name-part-type="genus">Litoporus</tp:taxon-name-part><tp:taxon-name-part taxon-name-part-type="species">iguassuensis</tp:taxon-name-part></tp:taxon-name></italic> Mello-Leitão, 1918 (<tp:taxon-name><tp:taxon-name-part taxon-name-part-type="order">Araneae</tp:taxon-name-part></tp:taxon-name>, <tp:taxon-name><tp:taxon-name-part taxon-name-part-type="family">Pholcidae</tp:taxon-name-part></tp:taxon-name>): camouflaged retreat, sexual dimorphism, female color polymorphism, intra-specific genital variation, and description of the male.</article-title><source>Zoologischer Anzeiger</source><volume>252</volume>: <fpage>511</fpage>–<lpage>521</lpage>. <ext-link xlink:type="simple" ext-link-type="doi" xlink:href="10.1016/j.jcz.2012.12.001">https://doi.org/10.1016/j.jcz.2012.12.001</ext-link></mixed-citation></ref></ref-list></tp:taxon-treatment>
