# Supplementary material for: The phylogeny of pholcid spiders: a critical evaluation of relationships suggested by molecular data (Araneae, Pholcidae)
Source: Zookeys. 2018 Oct 10;(789):51–101. doi: 10.3897/zookeys.789.22781 (PMC6193417; doi:10.3897/zookeys.789.22781)
Supplement: XML Treatment for Smeringopinae [file zookeys.789.22781-treatment4.xml]

<!DOCTYPE tp:taxon-treatment
  PUBLIC "-//TaxonX//DTD Taxonomic Treatment Publishing DTD v0 20100105//EN" "tax-treatment-NSO.dtd">
<tp:taxon-treatment xmlns:tp="http://www.plazi.org/taxpub"><tp:treatment-meta><kwd-group><label>Taxon classification</label><kwd><named-content xmlns:xlink="http://www.w3.org/1999/xlink" content-type="kingdom">Animalia</named-content></kwd><kwd><named-content xmlns:xlink="http://www.w3.org/1999/xlink" content-type="order">Araneae</named-content></kwd><kwd><named-content xmlns:xlink="http://www.w3.org/1999/xlink" content-type="family">Pholcidae</named-content></kwd></kwd-group><mixed-citation publication-type="journal"><person-group><name><surname>Huber</surname><given-names>Bernhard A.</given-names></name><name><surname>Eberle</surname><given-names>Jonas</given-names></name><name><surname>Dimitrov</surname><given-names>Dimitar</given-names></name></person-group><article-title>The phylogeny of pholcid spiders: a critical evaluation of relationships suggested by molecular data (<tp:taxon-name><tp:taxon-name-part taxon-name-part-type="order">Araneae</tp:taxon-name-part></tp:taxon-name>, <tp:taxon-name><tp:taxon-name-part taxon-name-part-type="family">Pholcidae</tp:taxon-name-part></tp:taxon-name>)</article-title><source>Zookeys</source><day>10</day><month>10</month><year>2018</year><volume>2018</volume><issue>789</issue><fpage>51</fpage><lpage>101</lpage><pub-id pub-id-type="doi">10.3897/zookeys.789.22781</pub-id></mixed-citation></tp:treatment-meta><tp:nomenclature><label>Subfamily</label><tp:taxon-name>
            <tp:taxon-name-part taxon-name-part-type="subfamily">Smeringopinae</tp:taxon-name-part>
          </tp:taxon-name><tp:taxon-authority>Simon, 1893</tp:taxon-authority><xref ref-type="fig" rid="F6">Figure 6</xref><!--PageBreak--><tp:nomenclature-citation-list><tp:nomenclature-citation><tp:taxon-name>
                <tp:taxon-name-part taxon-name-part-type="family">Smeringopodeae</tp:taxon-name-part>
              </tp:taxon-name><comment> Simon, 1893: 474. Type genus <tp:taxon-name><tp:taxon-name-part taxon-name-part-type="genus" reg="Smeringopus">Smeringopus</tp:taxon-name-part></tp:taxon-name> Simon, 1890, by subsequent designation (<xref ref-type="bibr" rid="B32">Huber 2011b</xref>). </comment></tp:nomenclature-citation><tp:nomenclature-citation><tp:taxon-name>
                <tp:taxon-name-part taxon-name-part-type="subfamily">Smeringopinae</tp:taxon-name-part>
              </tp:taxon-name><comment>Simon; <xref ref-type="bibr" rid="B32">Huber 2011b</xref>: 217.</comment></tp:nomenclature-citation></tp:nomenclature-citation-list></tp:nomenclature><tp:treatment-sec sec-type="remarks" id="SECID0EHCBG"><title>Remarks.</title><p><tp:taxon-name><tp:taxon-name-part taxon-name-part-type="subfamily">Smeringopinae</tp:taxon-name-part></tp:taxon-name> is a relatively homogeneous subfamily (with respect to body shapes, colour, webs, and microhabitats), and in this sense similar to <tp:taxon-name><tp:taxon-name-part taxon-name-part-type="subfamily">Ninetinae</tp:taxon-name-part></tp:taxon-name> and <tp:taxon-name><tp:taxon-name-part taxon-name-part-type="subfamily">Arteminae</tp:taxon-name-part></tp:taxon-name> but very unlike <tp:taxon-name><tp:taxon-name-part taxon-name-part-type="subfamily">Modisiminae</tp:taxon-name-part></tp:taxon-name> and <tp:taxon-name><tp:taxon-name-part taxon-name-part-type="subfamily">Pholcinae</tp:taxon-name-part></tp:taxon-name>. Most of the 125 known species of <tp:taxon-name><tp:taxon-name-part taxon-name-part-type="subfamily">Smeringopinae</tp:taxon-name-part></tp:taxon-name> are medium-size to large, have long legs, elongated to cylindrical abdomens, and all have eight eyes. Another similarity to <tp:taxon-name><tp:taxon-name-part taxon-name-part-type="subfamily">Ninetinae</tp:taxon-name-part></tp:taxon-name> and <tp:taxon-name><tp:taxon-name-part taxon-name-part-type="subfamily">Arteminae</tp:taxon-name-part></tp:taxon-name> is that <tp:taxon-name><tp:taxon-name-part taxon-name-part-type="subfamily">Smeringopinae</tp:taxon-name-part></tp:taxon-name> are often found in rather arid regions. The most obvious exception is the largely humid tropical genus <italic><tp:taxon-name><tp:taxon-name-part taxon-name-part-type="genus" reg="Smeringopina">Smeringopina</tp:taxon-name-part></tp:taxon-name></italic> Kraus, 1957, which is also the genus with the smallest and largest representatives in the subfamily (with body lengths ranging from 2.5–10 mm) and with the widest range of microhabitats used (leaf litter to large sheltered spaces) (<xref ref-type="bibr" rid="B34">Huber 2013</xref>). The original distribution of the subfamily is Africa, the Mediterranean, and the Middle East. Three species have attained much wider distributions, resulting from human-mediated dispersal (<xref ref-type="bibr" rid="B32">Huber 2011b</xref>).</p><p>As in previous molecular analyses (<xref ref-type="bibr" rid="B10">Bruvo-Mađarić et al. 2005</xref>, <xref ref-type="bibr" rid="B4">Astrin et al. 2007</xref>, <xref ref-type="bibr" rid="B14">Dimitrov et al. 2013</xref>), <tp:taxon-name><tp:taxon-name-part taxon-name-part-type="subfamily">Smeringopinae</tp:taxon-name-part></tp:taxon-name> is sister to <tp:taxon-name><tp:taxon-name-part taxon-name-part-type="subfamily">Pholcinae</tp:taxon-name-part></tp:taxon-name> (Figure <xref ref-type="fig" rid="F1">1</xref>) with reasonable to high support. This relationship is also supported by morphology: the two taxa share tarsus IV comb-hairs spread over the entire length of the tarsus (<xref ref-type="bibr" rid="B44">Huber and Fleckenstein 2008</xref>).</p><p>The monophyly of <tp:taxon-name><tp:taxon-name-part taxon-name-part-type="subfamily">Smeringopinae</tp:taxon-name-part></tp:taxon-name> receives reasonable to high support in all our analyses. Previous molecular analyses have partly supported <tp:taxon-name><tp:taxon-name-part taxon-name-part-type="subfamily">Smeringopinae</tp:taxon-name-part></tp:taxon-name>, but also suggested rather obscure relationships [e.g., the position of <italic><tp:taxon-name><tp:taxon-name-part taxon-name-part-type="genus" reg="Holocnemus">Holocnemus</tp:taxon-name-part><tp:taxon-name-part taxon-name-part-type="species" reg="pluchei">pluchei</tp:taxon-name-part></tp:taxon-name></italic> (Scopoli, 1763) among <tp:taxon-name><tp:taxon-name-part taxon-name-part-type="subfamily">Ninetinae</tp:taxon-name-part></tp:taxon-name> in <xref ref-type="bibr" rid="B4">Astrin et al. 2007</xref>]. <italic><tp:taxon-name><tp:taxon-name-part taxon-name-part-type="genus" reg="Holocnemus">Holocnemus</tp:taxon-name-part><tp:taxon-name-part taxon-name-part-type="species" reg="pluchei">pluchei</tp:taxon-name-part></tp:taxon-name></italic> was included in preliminary analyses of the present data but its position was drastically unstable, so we decided to exclude it from the final analyses. <tp:taxon-name><tp:taxon-name-part taxon-name-part-type="subfamily">Smeringopinae</tp:taxon-name-part></tp:taxon-name> monophyly is rather weakly supported by morphology, i.e., by the presence of a large thoracic pit on the carapace (rather than a narrow furrow or an evenly domed carapace; cf. <xref ref-type="bibr" rid="B32">Huber 2011b</xref>).</p><!--PageBreak--><p>Within <tp:taxon-name><tp:taxon-name-part taxon-name-part-type="subfamily">Smeringopinae</tp:taxon-name-part></tp:taxon-name>, our data strongly support a basal split between a northern clade (Mediterranean, northern Africa, Middle East, Central Asia) and a southern clade (Sub-Sahara) (Figure <xref ref-type="fig" rid="F6">6</xref>). This basal split was also recovered in a morphological cladistic analysis (<xref ref-type="bibr" rid="B33">Huber 2012</xref>). Within the northern clade, <italic><tp:taxon-name><tp:taxon-name-part taxon-name-part-type="genus" reg="Hoplopholcus">Hoplopholcus</tp:taxon-name-part></tp:taxon-name></italic> Kulczynski, 1908 is sister to all other genera and not close to <italic><tp:taxon-name><tp:taxon-name-part taxon-name-part-type="genus" reg="Stygopholcus">Stygopholcus</tp:taxon-name-part></tp:taxon-name></italic> Kratochvil, 1932 as repeatedly claimed by <xref ref-type="bibr" rid="B5">Brignoli (1971</xref>, <xref ref-type="bibr" rid="B7">1976</xref>, <xref ref-type="bibr" rid="B8">1979</xref>) but contested by <xref ref-type="bibr" rid="B64">Senglet (1971</xref>, <xref ref-type="bibr" rid="B65">2001</xref>). The genera <italic><tp:taxon-name><tp:taxon-name-part taxon-name-part-type="genus" reg="Hoplopholcus">Hoplopholcus</tp:taxon-name-part></tp:taxon-name></italic>, <italic><tp:taxon-name><tp:taxon-name-part taxon-name-part-type="genus" reg="Stygopholcus">Stygopholcus</tp:taxon-name-part></tp:taxon-name></italic>, and <italic><tp:taxon-name><tp:taxon-name-part taxon-name-part-type="genus" reg="Crossopriza">Crossopriza</tp:taxon-name-part></tp:taxon-name></italic> Simon, 1893 all receive full support, but the small Mediterranean genus <italic><tp:taxon-name><tp:taxon-name-part taxon-name-part-type="genus" reg="Holocnemus">Holocnemus</tp:taxon-name-part></tp:taxon-name></italic> Simon, 1873 (only three described species) continues to be problematic even after the exclusion of <italic><tp:taxon-name><tp:taxon-name-part taxon-name-part-type="genus" reg="Holocnemus">H.</tp:taxon-name-part><tp:taxon-name-part taxon-name-part-type="species" reg="pluchei">pluchei</tp:taxon-name-part></tp:taxon-name></italic>. The two species of <italic><tp:taxon-name><tp:taxon-name-part taxon-name-part-type="genus" reg="Holocnemus">Holocnemus</tp:taxon-name-part></tp:taxon-name></italic> included in our analyses never group together, and no morphological synapomorphy is known to suggest their sister-group relationship (in fact, <italic><tp:taxon-name><tp:taxon-name-part taxon-name-part-type="genus" reg="Holocnemus">Holocnemus</tp:taxon-name-part></tp:taxon-name></italic> has never been revised).</p><fig id="F6" position="float" orientation="portrait"><label>Figure 6.</label><caption><p>Smeringopinae <bold>a</bold><italic><tp:taxon-name><tp:taxon-name-part taxon-name-part-type="genus" reg="Hoplopholcus">Hoplopholcus</tp:taxon-name-part></tp:taxon-name></italic> sp. n. “Mar66” (Turkey) <bold>b</bold><italic><tp:taxon-name><tp:taxon-name-part taxon-name-part-type="genus" reg="Stygopholcus">Stygopholcus</tp:taxon-name-part><tp:taxon-name-part taxon-name-part-type="species" reg="absoloni">absoloni</tp:taxon-name-part></tp:taxon-name></italic>? (Bosnia and Herzegovina) <bold>c</bold><italic><tp:taxon-name><tp:taxon-name-part taxon-name-part-type="genus" reg="Crossopriza">Crossopriza</tp:taxon-name-part></tp:taxon-name></italic> sp. n. “Om11” (Oman) <bold>d</bold><italic><tp:taxon-name><tp:taxon-name-part taxon-name-part-type="genus" reg="Smeringopus">Smeringopus</tp:taxon-name-part><tp:taxon-name-part taxon-name-part-type="species" reg="pallidus">pallidus</tp:taxon-name-part></tp:taxon-name></italic> (Philippines) <bold>e</bold><italic><tp:taxon-name><tp:taxon-name-part taxon-name-part-type="genus" reg="Smeringopina">Smeringopina</tp:taxon-name-part><tp:taxon-name-part taxon-name-part-type="species" reg="pulchra">pulchra</tp:taxon-name-part></tp:taxon-name></italic> (Ghana) <bold>f</bold><italic><tp:taxon-name><tp:taxon-name-part taxon-name-part-type="genus" reg="Smeringopina">Smeringopina</tp:taxon-name-part><tp:taxon-name-part taxon-name-part-type="species" reg="ankasa">ankasa</tp:taxon-name-part></tp:taxon-name></italic> (Ghana).</p></caption><graphic xmlns:xlink="http://www.w3.org/1999/xlink" xlink:href="zookeys-789-051-g006.jpg" position="float" orientation="portrait" xlink:type="simple" id="oo_234242.jpg"/></fig><!--PageBreak--><p>The southern (Sub-Saharan) clade includes <italic><tp:taxon-name><tp:taxon-name-part taxon-name-part-type="genus" reg="Smeringopus">Smeringopus</tp:taxon-name-part></tp:taxon-name></italic> Simon, 1890 and <italic><tp:taxon-name><tp:taxon-name-part taxon-name-part-type="genus" reg="Smeringopina">Smeringopina</tp:taxon-name-part></tp:taxon-name></italic>, and is also supported by a unique number of epiandrous spigots (two) (<xref ref-type="bibr" rid="B33">Huber 2012</xref>). The paraphyly of <italic><tp:taxon-name><tp:taxon-name-part taxon-name-part-type="genus" reg="Smeringopus">Smeringopus</tp:taxon-name-part></tp:taxon-name></italic> has been suggested before (<xref ref-type="bibr" rid="B14">Dimitrov et al. 2013</xref>), and our larger data set supports this view, but with low support values. Two of the species groups of <italic><tp:taxon-name><tp:taxon-name-part taxon-name-part-type="genus" reg="Smeringopus">Smeringopus</tp:taxon-name-part></tp:taxon-name></italic> proposed in <xref ref-type="bibr" rid="B33">Huber (2012)</xref> appear closer to <italic><tp:taxon-name><tp:taxon-name-part taxon-name-part-type="genus" reg="Smeringopina">Smeringopina</tp:taxon-name-part></tp:taxon-name></italic> than to other <italic><tp:taxon-name><tp:taxon-name-part taxon-name-part-type="genus" reg="Smeringopus">Smeringopus</tp:taxon-name-part></tp:taxon-name></italic>: the <italic><tp:taxon-name><tp:taxon-name-part taxon-name-part-type="genus" reg="Smeringopus"/><tp:taxon-name-part taxon-name-part-type="species" reg="chogoria">chogoria</tp:taxon-name-part></tp:taxon-name></italic> group and the <italic>rubrotinctus</italic> group. Morphological data do not support this view but they neither strongly contradict it: the two species groups lack the distinctive arrangement of pores on the pore plates (in groups or ‘islands’) and the retrolateral furrow on the male palpal femur present in all other species of <italic><tp:taxon-name><tp:taxon-name-part taxon-name-part-type="genus" reg="Smeringopus">Smeringopus</tp:taxon-name-part></tp:taxon-name></italic> (<xref ref-type="bibr" rid="B33">Huber 2012</xref>). Remarkably, <italic><tp:taxon-name><tp:taxon-name-part taxon-name-part-type="genus" reg="Smeringopus">Smeringopus</tp:taxon-name-part></tp:taxon-name></italic> and <italic><tp:taxon-name><tp:taxon-name-part taxon-name-part-type="genus" reg="Smeringopina">Smeringopina</tp:taxon-name-part></tp:taxon-name></italic> are largely separated geographically, with <italic><tp:taxon-name><tp:taxon-name-part taxon-name-part-type="genus" reg="Smeringopus">Smeringopus</tp:taxon-name-part></tp:taxon-name></italic> being most diverse in southern and eastern Africa, and <italic><tp:taxon-name><tp:taxon-name-part taxon-name-part-type="genus" reg="Smeringopina">Smeringopina</tp:taxon-name-part></tp:taxon-name></italic> in western and central Africa (<xref ref-type="bibr" rid="B33">Huber 2012</xref>, <xref ref-type="bibr" rid="B34">2013</xref>). The <italic><tp:taxon-name><tp:taxon-name-part taxon-name-part-type="genus" reg="Smeringopus"/><tp:taxon-name-part taxon-name-part-type="species" reg="chogoria">chogoria</tp:taxon-name-part></tp:taxon-name></italic> and <italic>rubrotinctus</italic> groups are geographically restricted to an area where Central Africa (the Guineo-Congolian center of endemism) meets East Africa (<xref ref-type="bibr" rid="B33">Huber 2012</xref>). Other than that, our sampling in <italic><tp:taxon-name><tp:taxon-name-part taxon-name-part-type="genus" reg="Smeringopus">Smeringopus</tp:taxon-name-part></tp:taxon-name></italic> is not dense enough to test the species groups proposed in <xref ref-type="bibr" rid="B33">Huber (2012)</xref>. Remarkably, though, the isolated ‘basal’ position of <italic><tp:taxon-name><tp:taxon-name-part taxon-name-part-type="genus" reg="Smeringopus">S.</tp:taxon-name-part><tp:taxon-name-part taxon-name-part-type="species" reg="ngangao">ngangao</tp:taxon-name-part></tp:taxon-name></italic> Huber, 2012 is supported by the present analyses.</p><p>Our analyses include 30 of the 44 described species of <italic><tp:taxon-name><tp:taxon-name-part taxon-name-part-type="genus" reg="Smeringopina">Smeringopina</tp:taxon-name-part></tp:taxon-name></italic> (68%), and all species groups proposed in <xref ref-type="bibr" rid="B34">Huber (2013)</xref> except two monotypic ‘groups’ (<italic><tp:taxon-name><tp:taxon-name-part taxon-name-part-type="genus" reg="Smeringopina">S.</tp:taxon-name-part><tp:taxon-name-part taxon-name-part-type="species" reg="fon">fon</tp:taxon-name-part></tp:taxon-name></italic> Huber, 2013; <italic><tp:taxon-name><tp:taxon-name-part taxon-name-part-type="genus" reg="Smeringopina">S.</tp:taxon-name-part><tp:taxon-name-part taxon-name-part-type="species" reg="ngungu">ngungu</tp:taxon-name-part></tp:taxon-name></italic> Huber, 2013). Even though for some species only one gene (CO1) was sequenced, our analyses support several species groups and deeper relationships proposed previously (<xref ref-type="bibr" rid="B34">Huber 2013</xref>), based on cladistic analysis of morphological characters. Morphology placed the West African <italic>guineensis</italic> group as sister to all other <italic><tp:taxon-name><tp:taxon-name-part taxon-name-part-type="genus" reg="Smeringopina">Smeringopina</tp:taxon-name-part></tp:taxon-name></italic>; all our analyses support both the monophyly of the <italic>guineensis</italic> group and its sister-group relationship with all other congeners. The next two branches are composed of representatives of the <italic>lekoni</italic> group, which is thus here considered paraphyletic rather than monophyletic. The <italic><tp:taxon-name><tp:taxon-name-part taxon-name-part-type="genus" reg="Smeringopina"/><tp:taxon-name-part taxon-name-part-type="species" reg="ankasa">ankasa</tp:taxon-name-part></tp:taxon-name></italic> and <italic>cornigera</italic> groups are both supported, as is their sister group relationship to each other. The <italic>attuleh</italic> group is supported, but not as sister to the <italic><tp:taxon-name><tp:taxon-name-part taxon-name-part-type="genus" reg="Smeringopina"/><tp:taxon-name-part taxon-name-part-type="species" reg="ankasa">ankasa</tp:taxon-name-part></tp:taxon-name></italic> + <italic>cornigera</italic> groups but as sister to the following group. The last clade is composed of representatives of the <italic>simplex</italic> and <italic>beninensis</italic> groups, but the clear dichotomy in the molecular trees is not equivalent to these groups. Instead, the <italic>simplex</italic> group includes all ‘basal’ representatives originally assigned to the <italic>beninensis</italic> group; the <italic>beninensis</italic> group includes only those species that have a light transversal element ventrally on the abdomen (character 9 in <xref ref-type="bibr" rid="B34">Huber 2013</xref>, which is thus less homoplastic than previously thought).</p></tp:treatment-sec><tp:treatment-sec><!--Section generated to contain objects referenced in tp:taxon-treatment.--><fig id="F1" position="float" orientation="portrait"><label>Figure 1.</label><caption><p>Backbone of the pholcid tree shown in Figs <xref ref-type="fig" rid="F2">2</xref>–<xref ref-type="fig" rid="F12">12</xref>, derived from IQ-TREE analysis of the complete dataset.</p></caption><graphic xmlns:xlink="http://www.w3.org/1999/xlink" xlink:href="zookeys-789-051-g001.jpg" position="float" orientation="portrait" xlink:type="simple" id="oo_234237.jpg"/></fig><fig id="F2" position="float" orientation="portrait"><label>Figure 2.</label><caption><p><tp:taxon-name><tp:taxon-name-part taxon-name-part-type="subfamily">Ninetinae</tp:taxon-name-part></tp:taxon-name> and <tp:taxon-name><tp:taxon-name-part taxon-name-part-type="subfamily">Arteminae</tp:taxon-name-part></tp:taxon-name><bold>a</bold><italic><tp:taxon-name><tp:taxon-name-part taxon-name-part-type="genus" reg="Artema">Artema</tp:taxon-name-part></tp:taxon-name></italic> sp. n. “Om14” (Oman) <bold>b</bold> Gen. n. (Ninetinae) sp. n. “Om6” (Oman) <bold>c</bold><italic><tp:taxon-name><tp:taxon-name-part taxon-name-part-type="genus" reg="Chisosa">Chisosa</tp:taxon-name-part><tp:taxon-name-part taxon-name-part-type="species" reg="diluta">diluta</tp:taxon-name-part></tp:taxon-name></italic> (USA) <bold>d</bold> Gen. n. (Arteminae) sp. n. “Ind82” (Sulawesi).</p></caption><graphic xmlns:xlink="http://www.w3.org/1999/xlink" xlink:href="zookeys-789-051-g002.jpg" position="float" orientation="portrait" xlink:type="simple" id="oo_234238.jpg"/></fig><fig id="F12" position="float" orientation="portrait"><label>Figure 12.</label><caption><p><italic><tp:taxon-name><tp:taxon-name-part taxon-name-part-type="genus" reg="Pholcus">Pholcus</tp:taxon-name-part></tp:taxon-name></italic><bold>a</bold><italic><tp:taxon-name><tp:taxon-name-part taxon-name-part-type="genus" reg="Pholcus">P.</tp:taxon-name-part><tp:taxon-name-part taxon-name-part-type="species" reg="creticus">creticus</tp:taxon-name-part></tp:taxon-name></italic> (Crete) <bold>b</bold><italic><tp:taxon-name><tp:taxon-name-part taxon-name-part-type="genus" reg="Pholcus">P.</tp:taxon-name-part><tp:taxon-name-part taxon-name-part-type="species" reg="camba">camba</tp:taxon-name-part></tp:taxon-name></italic> (Sulawesi) <bold>c</bold><italic><tp:taxon-name><tp:taxon-name-part taxon-name-part-type="genus" reg="Pholcus">P.</tp:taxon-name-part><tp:taxon-name-part taxon-name-part-type="species" reg="mulu">mulu</tp:taxon-name-part></tp:taxon-name></italic> (Sarawak) <bold>d</bold><italic><tp:taxon-name><tp:taxon-name-part taxon-name-part-type="genus" reg="Pholcus">P.</tp:taxon-name-part><tp:taxon-name-part taxon-name-part-type="species" reg="baka">baka</tp:taxon-name-part></tp:taxon-name></italic> (Gabon) <bold>e</bold><italic><tp:taxon-name><tp:taxon-name-part taxon-name-part-type="genus" reg="Pholcus">P.</tp:taxon-name-part></tp:taxon-name></italic> sp. n. “SL43” (Sri Lanka).</p></caption><graphic xmlns:xlink="http://www.w3.org/1999/xlink" xlink:href="zookeys-789-051-g012.jpg" position="float" orientation="portrait" xlink:type="simple" id="oo_234248.jpg"/></fig></tp:treatment-sec><ref-list><ref id="B32"><mixed-citation xmlns:xlink="http://www.w3.org/1999/xlink" xlink:type="simple"><person-group><name name-style="western"><surname>Huber</surname><given-names>BA</given-names></name></person-group> (<year>2011b</year>) <article-title>Phylogeny and classification of <tp:taxon-name><tp:taxon-name-part taxon-name-part-type="family">Pholcidae</tp:taxon-name-part></tp:taxon-name> (<tp:taxon-name><tp:taxon-name-part taxon-name-part-type="order">Araneae</tp:taxon-name-part></tp:taxon-name>): an update.</article-title><source>Journal of Arachnology</source><volume>39</volume>: <fpage>211</fpage>–<lpage>222</lpage>. <ext-link xlink:type="simple" ext-link-type="doi" xlink:href="10.1636/CA10-57.1">https://doi.org/10.1636/CA10-57.1</ext-link></mixed-citation></ref><ref id="B34"><mixed-citation xmlns:xlink="http://www.w3.org/1999/xlink" xlink:type="simple"><person-group><name name-style="western"><surname>Huber</surname><given-names>BA</given-names></name></person-group> (<year>2013</year>) <article-title>Revision and cladistic analysis of the Guineo-Congolian spider genus <italic><tp:taxon-name><tp:taxon-name-part taxon-name-part-type="genus">Smeringopina</tp:taxon-name-part></tp:taxon-name></italic> Kraus (<tp:taxon-name><tp:taxon-name-part taxon-name-part-type="order">Araneae</tp:taxon-name-part></tp:taxon-name>, <tp:taxon-name><tp:taxon-name-part taxon-name-part-type="family">Pholcidae</tp:taxon-name-part></tp:taxon-name>).</article-title><source>Zootaxa</source><volume>3713</volume>: <fpage>1</fpage>–<lpage>160</lpage>. <ext-link xlink:type="simple" ext-link-type="doi" xlink:href="10.11646/zootaxa.3713.1.1">https://doi.org/10.11646/zootaxa.3713.1.1</ext-link></mixed-citation></ref><ref id="B10"><mixed-citation xmlns:xlink="http://www.w3.org/1999/xlink" xlink:type="simple"><person-group><name name-style="western"><surname>Bruvo-Mađarić</surname><given-names>B</given-names></name><name name-style="western"><surname>Huber</surname><given-names>BA</given-names></name><name name-style="western"><surname>Steinacher</surname><given-names>A</given-names></name><name name-style="western"><surname>Pass</surname><given-names>G</given-names></name></person-group> (<year>2005</year>) <article-title>Phylogeny of pholcid spiders (<tp:taxon-name><tp:taxon-name-part taxon-name-part-type="order">Araneae</tp:taxon-name-part></tp:taxon-name>: <tp:taxon-name><tp:taxon-name-part taxon-name-part-type="family">Pholcidae</tp:taxon-name-part></tp:taxon-name>): combined analysis using morphology and molecules.</article-title><source>Molecular Phylogenetics and Evolution</source><volume>37</volume>: <fpage>661</fpage>–<lpage>673</lpage>. <ext-link xlink:type="simple" ext-link-type="doi" xlink:href="10.1016/j.ympev.2005.08.016">https://doi.org/10.1016/j.ympev.2005.08.016</ext-link></mixed-citation></ref><ref id="B4"><mixed-citation xmlns:xlink="http://www.w3.org/1999/xlink" xlink:type="simple"><person-group><name name-style="western"><surname>Astrin</surname><given-names>JJ</given-names></name><name name-style="western"><surname>Misof</surname><given-names>B</given-names></name><name name-style="western"><surname>Huber</surname><given-names>BA</given-names></name></person-group> (<year>2007</year>) <article-title>The pitfalls of exaggeration: molecular and morphological evidence suggests <italic><tp:taxon-name><tp:taxon-name-part taxon-name-part-type="genus">Kaliana</tp:taxon-name-part></tp:taxon-name></italic> is a synonym of <italic><tp:taxon-name><tp:taxon-name-part taxon-name-part-type="genus">Mesabolivar</tp:taxon-name-part></tp:taxon-name></italic> (<tp:taxon-name><tp:taxon-name-part taxon-name-part-type="order">Araneae</tp:taxon-name-part></tp:taxon-name>: <tp:taxon-name><tp:taxon-name-part taxon-name-part-type="family">Pholcidae</tp:taxon-name-part></tp:taxon-name>).</article-title><source>Zootaxa</source><volume>1646</volume>: <fpage>17</fpage>–<lpage>30</lpage>.</mixed-citation></ref><ref id="B14"><mixed-citation xmlns:xlink="http://www.w3.org/1999/xlink" xlink:type="simple"><person-group><name name-style="western"><surname>Dimitrov</surname><given-names>D</given-names></name><name name-style="western"><surname>Astrin</surname><given-names>JJ</given-names></name><name name-style="western"><surname>Huber</surname><given-names>BA</given-names></name></person-group> (<year>2013</year>) <article-title>Pholcid spider molecular systematics revisited, with new insights into the biogeography and the evolution of the group.</article-title><source>Cladistics</source><volume>29</volume>: <fpage>132</fpage>–<lpage>146</lpage>. <ext-link xlink:type="simple" ext-link-type="doi" xlink:href="10.1111/j.1096-0031.2012.00419.x">https://doi.org/10.1111/j.1096-0031.2012.00419.x</ext-link></mixed-citation></ref><ref id="B44"><mixed-citation xmlns:xlink="http://www.w3.org/1999/xlink" xlink:type="simple"><person-group><name name-style="western"><surname>Huber</surname><given-names>BA</given-names></name><name name-style="western"><surname>Fleckenstein</surname><given-names>N</given-names></name></person-group> (<year>2008</year>) <article-title>Comb-hairs on the fourth tarsi in pholcid spiders (<tp:taxon-name><tp:taxon-name-part taxon-name-part-type="order">Araneae</tp:taxon-name-part></tp:taxon-name>, <tp:taxon-name><tp:taxon-name-part taxon-name-part-type="family">Pholcidae</tp:taxon-name-part></tp:taxon-name>).</article-title><source>Journal of Arachnology</source><volume>36</volume>: <fpage>232</fpage>–<lpage>240</lpage>. <ext-link xlink:type="simple" ext-link-type="doi" xlink:href="10.1636/CSh07-71.1">https://doi.org/10.1636/CSh07-71.1</ext-link></mixed-citation></ref><ref id="B33"><mixed-citation xmlns:xlink="http://www.w3.org/1999/xlink" xlink:type="simple"><person-group><name name-style="western"><surname>Huber</surname><given-names>BA</given-names></name></person-group> (<year>2012</year>) <article-title>Revision and cladistic analysis of the Afrotropical endemic genus <italic><tp:taxon-name><tp:taxon-name-part taxon-name-part-type="genus">Smeringopus</tp:taxon-name-part></tp:taxon-name></italic> Simon, 1890 (<tp:taxon-name><tp:taxon-name-part taxon-name-part-type="order">Araneae</tp:taxon-name-part></tp:taxon-name>: <tp:taxon-name><tp:taxon-name-part taxon-name-part-type="family">Pholcidae</tp:taxon-name-part></tp:taxon-name>).</article-title><source>Zootaxa</source><volume>3461</volume>: <fpage>1</fpage>–<lpage>138</lpage>.</mixed-citation></ref><ref id="B5"><mixed-citation xmlns:xlink="http://www.w3.org/1999/xlink" xlink:type="simple"><person-group><name name-style="western"><surname>Brignoli</surname><given-names>PM</given-names></name></person-group> (<year>1971</year>) <article-title>Beitrag zur Kenntnis der mediterranen <tp:taxon-name><tp:taxon-name-part taxon-name-part-type="family">Pholcidae</tp:taxon-name-part></tp:taxon-name> (<tp:taxon-name><tp:taxon-name-part taxon-name-part-type="class">Arachnida</tp:taxon-name-part></tp:taxon-name>, <tp:taxon-name><tp:taxon-name-part taxon-name-part-type="order">Araneae</tp:taxon-name-part></tp:taxon-name>).</article-title><source>Mitteilungen des Zoologischen Museums Berlin</source><volume>47</volume>(<issue>2</issue>): <fpage>255</fpage>–<lpage>267</lpage>. <ext-link xlink:type="simple" ext-link-type="doi" xlink:href="10.1002/mmnz.19710470203">https://doi.org/10.1002/mmnz.19710470203</ext-link></mixed-citation></ref><ref id="B7"><mixed-citation xmlns:xlink="http://www.w3.org/1999/xlink" xlink:type="simple"><person-group><name name-style="western"><surname>Brignoli</surname><given-names>PM</given-names></name></person-group> (<year>1976</year>) <article-title>Ragni di Grecia IX. Specie nuove o interessanti delle famiglie <tp:taxon-name><tp:taxon-name-part taxon-name-part-type="family">Leptonetidae</tp:taxon-name-part></tp:taxon-name>, <tp:taxon-name><tp:taxon-name-part taxon-name-part-type="family">Dysderidae</tp:taxon-name-part></tp:taxon-name>, <tp:taxon-name><tp:taxon-name-part taxon-name-part-type="family">Pholcidae</tp:taxon-name-part></tp:taxon-name> ed <tp:taxon-name><tp:taxon-name-part taxon-name-part-type="family">Agelenidae</tp:taxon-name-part></tp:taxon-name> (<tp:taxon-name><tp:taxon-name-part taxon-name-part-type="order">Araneae</tp:taxon-name-part></tp:taxon-name>).</article-title><source>Revue suisse de Zoologie</source><volume>83</volume>(<issue>3</issue>): <fpage>539</fpage>–<lpage>578</lpage>.</mixed-citation></ref><ref id="B8"><mixed-citation xmlns:xlink="http://www.w3.org/1999/xlink" xlink:type="simple"><person-group><name name-style="western"><surname>Brignoli</surname><given-names>PM</given-names></name></person-group> (<year>1979</year>) <article-title>Spiders from Lebanon, V. On <italic><tp:taxon-name><tp:taxon-name-part taxon-name-part-type="genus">Hoplopholcus</tp:taxon-name-part><tp:taxon-name-part taxon-name-part-type="species">cecconii</tp:taxon-name-part></tp:taxon-name></italic> Kulczynski, 1908 (<tp:taxon-name><tp:taxon-name-part taxon-name-part-type="family">Pholcidae</tp:taxon-name-part></tp:taxon-name>).</article-title><source>Bulletin of the British arachnological Society</source><volume>4</volume>(<issue>8</issue>): <fpage>350</fpage>–<lpage>352</lpage>.</mixed-citation></ref><ref id="B64"><mixed-citation xmlns:xlink="http://www.w3.org/1999/xlink" xlink:type="simple"><person-group><name name-style="western"><surname>Senglet</surname><given-names>A</given-names></name></person-group> (<year>1971</year>) Note sur les <tp:taxon-name><tp:taxon-name-part taxon-name-part-type="family">Pholcidae</tp:taxon-name-part></tp:taxon-name> (Arachn.) de Grèce. Bulletin de la Société entomologique de Suisse 44(3/4): 345–359.</mixed-citation></ref><ref id="B65"><mixed-citation xmlns:xlink="http://www.w3.org/1999/xlink" xlink:type="simple"><person-group><name name-style="western"><surname>Senglet</surname><given-names>A</given-names></name></person-group> (<year>2001</year>) <article-title>Copulatory mechanisms in <italic><tp:taxon-name><tp:taxon-name-part taxon-name-part-type="genus">Hoplopholcus</tp:taxon-name-part></tp:taxon-name></italic>, <italic><tp:taxon-name><tp:taxon-name-part taxon-name-part-type="genus">Stygopholcus</tp:taxon-name-part></tp:taxon-name></italic> (revalidated), <italic><tp:taxon-name><tp:taxon-name-part taxon-name-part-type="genus">Pholcus</tp:taxon-name-part></tp:taxon-name></italic>, <italic><tp:taxon-name><tp:taxon-name-part taxon-name-part-type="genus">Spermophora</tp:taxon-name-part></tp:taxon-name></italic> and <italic><tp:taxon-name><tp:taxon-name-part taxon-name-part-type="genus">Spermophorides</tp:taxon-name-part></tp:taxon-name></italic> (<tp:taxon-name><tp:taxon-name-part taxon-name-part-type="order">Araneae</tp:taxon-name-part></tp:taxon-name>, <tp:taxon-name><tp:taxon-name-part taxon-name-part-type="family">Pholcidae</tp:taxon-name-part></tp:taxon-name>), with additional faunistic and taxonomic data.</article-title><source>Mitteilungen der schweizerischen entomologischen Gesellschaft</source><volume>74</volume>: <fpage>43</fpage>–<lpage>67</lpage>.</mixed-citation></ref></ref-list></tp:taxon-treatment>
