# Supplementary material for: The phylogeny of pholcid spiders: a critical evaluation of relationships suggested by molecular data (Araneae, Pholcidae)
Source: Zookeys. 2018 Oct 10;(789):51–101. doi: 10.3897/zookeys.789.22781 (PMC6193417; doi:10.3897/zookeys.789.22781)
Supplement: XML Treatment for Pholcinae [file zookeys.789.22781-treatment5.xml]

<!DOCTYPE tp:taxon-treatment
  PUBLIC "-//TaxonX//DTD Taxonomic Treatment Publishing DTD v0 20100105//EN" "tax-treatment-NSO.dtd">
<tp:taxon-treatment xmlns:tp="http://www.plazi.org/taxpub"><tp:treatment-meta><kwd-group><label>Taxon classification</label><kwd><named-content xmlns:xlink="http://www.w3.org/1999/xlink" content-type="kingdom">Animalia</named-content></kwd><kwd><named-content xmlns:xlink="http://www.w3.org/1999/xlink" content-type="order">Araneae</named-content></kwd><kwd><named-content xmlns:xlink="http://www.w3.org/1999/xlink" content-type="family">Pholcidae</named-content></kwd></kwd-group><mixed-citation publication-type="journal"><person-group><name><surname>Huber</surname><given-names>Bernhard A.</given-names></name><name><surname>Eberle</surname><given-names>Jonas</given-names></name><name><surname>Dimitrov</surname><given-names>Dimitar</given-names></name></person-group><article-title>The phylogeny of pholcid spiders: a critical evaluation of relationships suggested by molecular data (<tp:taxon-name><tp:taxon-name-part taxon-name-part-type="order">Araneae</tp:taxon-name-part></tp:taxon-name>, <tp:taxon-name><tp:taxon-name-part taxon-name-part-type="family">Pholcidae</tp:taxon-name-part></tp:taxon-name>)</article-title><source>Zookeys</source><day>10</day><month>10</month><year>2018</year><volume>2018</volume><issue>789</issue><fpage>51</fpage><lpage>101</lpage><pub-id pub-id-type="doi">10.3897/zookeys.789.22781</pub-id></mixed-citation></tp:treatment-meta><tp:nomenclature><label>Subfamily</label><tp:taxon-name>
            <tp:taxon-name-part taxon-name-part-type="subfamily">Pholcinae</tp:taxon-name-part>
          </tp:taxon-name><tp:taxon-authority>C.L. Koch, 1850</tp:taxon-authority><xref ref-type="fig" rid="F7">Figs 7</xref><xref ref-type="fig" rid="F8">, 8</xref><xref ref-type="fig" rid="F9">, 9</xref><xref ref-type="fig" rid="F10">, 10</xref><xref ref-type="fig" rid="F11">, 11</xref><xref ref-type="fig" rid="F12">, 12</xref><tp:nomenclature-citation-list><tp:nomenclature-citation><tp:taxon-name>
                <tp:taxon-name-part taxon-name-part-type="family">Pholcidae</tp:taxon-name-part>
              </tp:taxon-name><comment>CL Koch, 1850: 31. Type genus <tp:taxon-name><tp:taxon-name-part taxon-name-part-type="genus" reg="Pholcus">Pholcus</tp:taxon-name-part></tp:taxon-name> Walckenaer, 1805, by monotypy.</comment></tp:nomenclature-citation><tp:nomenclature-citation><tp:taxon-name>
                <tp:taxon-name-part taxon-name-part-type="subfamily">Pholcinae</tp:taxon-name-part>
              </tp:taxon-name><comment>CL Koch; <xref ref-type="bibr" rid="B67">Simon 1893</xref>: 461; <xref ref-type="bibr" rid="B32">Huber 2011b</xref>: 218.</comment></tp:nomenclature-citation></tp:nomenclature-citation-list></tp:nomenclature><tp:treatment-sec sec-type="remarks" id="SECID0ETXBG"><title>Remarks.</title><p><tp:taxon-name><tp:taxon-name-part taxon-name-part-type="subfamily">Pholcinae</tp:taxon-name-part></tp:taxon-name> resemble <tp:taxon-name><tp:taxon-name-part taxon-name-part-type="subfamily">Modisiminae</tp:taxon-name-part></tp:taxon-name> in several respects. Their highest diversity is in the humid tropics and subtropics, and a large variety of body forms reflect adaptations to different microhabitats. With currently 922 species in 26 genera, <tp:taxon-name><tp:taxon-name-part taxon-name-part-type="subfamily">Pholcinae</tp:taxon-name-part></tp:taxon-name> is also similar to <tp:taxon-name><tp:taxon-name-part taxon-name-part-type="subfamily">Modisiminae</tp:taxon-name-part></tp:taxon-name> in diversity. In contrast to <tp:taxon-name><tp:taxon-name-part taxon-name-part-type="subfamily">Modisiminae</tp:taxon-name-part></tp:taxon-name>, <tp:taxon-name><tp:taxon-name-part taxon-name-part-type="subfamily">Pholcinae</tp:taxon-name-part></tp:taxon-name> is largely restricted to the Old World, with the notable exception of the New World endemic genus <italic><tp:taxon-name><tp:taxon-name-part taxon-name-part-type="genus" reg="Metagonia">Metagonia</tp:taxon-name-part></tp:taxon-name></italic> Simon, 1893 and a few possibly relict species in <italic><tp:taxon-name><tp:taxon-name-part taxon-name-part-type="genus" reg="Pholcus">Pholcus</tp:taxon-name-part></tp:taxon-name></italic> and <italic><tp:taxon-name><tp:taxon-name-part taxon-name-part-type="genus" reg="Micropholcus">Micropholcus</tp:taxon-name-part></tp:taxon-name></italic> (<xref ref-type="bibr" rid="B31">Huber 2011a</xref>, <xref ref-type="bibr" rid="B55">Huber et al. 2014</xref>). While only a single species of <tp:taxon-name><tp:taxon-name-part taxon-name-part-type="subfamily">Modisiminae</tp:taxon-name-part></tp:taxon-name> has followed humans around the globe [<italic><tp:taxon-name><tp:taxon-name-part taxon-name-part-type="genus" reg="Modisimus">Modisimus</tp:taxon-name-part><tp:taxon-name-part taxon-name-part-type="species" reg="culicinus">culicinus</tp:taxon-name-part></tp:taxon-name></italic> (Simon, 1893)] and one further species has spread widely in Europe and neighboring regions [<italic><tp:taxon-name><tp:taxon-name-part taxon-name-part-type="genus" reg="Psilochorus">Psilochorus</tp:taxon-name-part><tp:taxon-name-part taxon-name-part-type="species" reg="simoni">simoni</tp:taxon-name-part></tp:taxon-name></italic> (Berland, 1911)], several synanthropic species in <tp:taxon-name><tp:taxon-name-part taxon-name-part-type="subfamily">Pholcinae</tp:taxon-name-part></tp:taxon-name> have attained worldwide distributions or extended their ranges to another continent [most notably <italic><tp:taxon-name><tp:taxon-name-part taxon-name-part-type="genus" reg="Pholcus">Pholcus</tp:taxon-name-part><tp:taxon-name-part taxon-name-part-type="species" reg="phalangioides">phalangioides</tp:taxon-name-part></tp:taxon-name></italic> (Fuesslin, 1775); <italic><tp:taxon-name><tp:taxon-name-part taxon-name-part-type="genus" reg="Spermophora">Spermophora</tp:taxon-name-part><tp:taxon-name-part taxon-name-part-type="species" reg="senoculata">senoculata</tp:taxon-name-part></tp:taxon-name></italic> (Dugès, 1836); <italic><tp:taxon-name><tp:taxon-name-part taxon-name-part-type="genus" reg="Micropholcus">Micropholcus</tp:taxon-name-part><tp:taxon-name-part taxon-name-part-type="species" reg="fauroti">fauroti</tp:taxon-name-part></tp:taxon-name></italic> (Simon, 1887); <italic><tp:taxon-name><tp:taxon-name-part taxon-name-part-type="genus" reg="Pholcus">Pholcus</tp:taxon-name-part><tp:taxon-name-part taxon-name-part-type="species" reg="manueli">manueli</tp:taxon-name-part></tp:taxon-name></italic> Gertsch, 1937].</p><p>The sister-group relationship between <tp:taxon-name><tp:taxon-name-part taxon-name-part-type="subfamily">Pholcinae</tp:taxon-name-part></tp:taxon-name> and <tp:taxon-name><tp:taxon-name-part taxon-name-part-type="subfamily">Smeringopinae</tp:taxon-name-part></tp:taxon-name> is well established (see above). The same is true for the monophyly of <tp:taxon-name><tp:taxon-name-part taxon-name-part-type="subfamily">Pholcinae</tp:taxon-name-part></tp:taxon-name>. All our analyses support this subfamily (reasonable to high support), and morphological data have also supported this group (presence of male lateral proximal cheliceral apophyses, <xref ref-type="bibr" rid="B21">Huber 1995</xref>, <xref ref-type="bibr" rid="B23">2000</xref>; tarsus IV comb hairs in a single row, <xref ref-type="bibr" rid="B44">Huber and Fleckenstein 2008</xref>).</p><p>Even though <tp:taxon-name><tp:taxon-name-part taxon-name-part-type="subfamily">Pholcinae</tp:taxon-name-part></tp:taxon-name> are well represented in our analyses (317 of 597 species, i.e., 53%) internal relationships in this subfamily continue to be problematic. Several ‘basal’ nodes are poorly supported (Figure <xref ref-type="fig" rid="F1">1</xref>); in part the topology is highly sensitive to different algorithms of analysis; and some details appear dubious from the perspective of morphology. However, many details are strongly supported by morphology, including some deep nodes (e.g., the <italic><tp:taxon-name><tp:taxon-name-part taxon-name-part-type="genus" reg="Pholcus">Pholcus</tp:taxon-name-part></tp:taxon-name></italic> group of genera); and some nodes, even though weakly supported or in conflict with morphology, provide reasonable and testable predictions for further research (e.g., the polyphyly of <italic><tp:taxon-name><tp:taxon-name-part taxon-name-part-type="genus" reg="Spermophora">Spermophora</tp:taxon-name-part></tp:taxon-name></italic> Hentz, 1841; the close relationship of certain Sri Lankan taxa with African rather than Southeast Asian taxa; the monophyly of African <italic><tp:taxon-name><tp:taxon-name-part taxon-name-part-type="genus" reg="Pholcus">Pholcus</tp:taxon-name-part></tp:taxon-name></italic>).</p><p>The subfamily is here divided into three operational groups, more for the sake of convenience than as a reflection of the support values they receive. Actually, support is low for all of them, but much of this division is consistent among different analyses and may well reflect real major groups. ‘Group 1’ (Figs <xref ref-type="fig" rid="F7">7</xref>, <xref ref-type="fig" rid="F8">8</xref>) is entirely composed of small six-eyed taxa, and is roughly equivalent to what was originally subsumed under the name <italic><tp:taxon-name><tp:taxon-name-part taxon-name-part-type="genus" reg="Spermophora">Spermophora</tp:taxon-name-part></tp:taxon-name></italic>. ‘Group 2’ (Figure <xref ref-type="fig" rid="F9">9</xref> part) is also entirely composed of six-eyed taxa and is remarkable because it places the exclusively New World genus <italic><tp:taxon-name><tp:taxon-name-part taxon-name-part-type="genus" reg="Metagonia">Metagonia</tp:taxon-name-part></tp:taxon-name></italic> close to African and Madagascan taxa. ‘Group 3’ (Figure <xref ref-type="fig" rid="F9">9</xref> part, Figs <xref ref-type="fig" rid="F10">10</xref>–<xref ref-type="fig" rid="F12">12</xref>) includes the fully supported <italic><tp:taxon-name><tp:taxon-name-part taxon-name-part-type="genus" reg="Pholcus">Pholcus</tp:taxon-name-part></tp:taxon-name></italic> group of genera as proposed previously (<xref ref-type="bibr" rid="B31">Huber 2011a</xref>) and its sister genus <italic><tp:taxon-name><tp:taxon-name-part taxon-name-part-type="genus" reg="Quamtana">Quamtana</tp:taxon-name-part></tp:taxon-name></italic> Huber, 2003, a sister-group relationship that has also been proposed before (<xref ref-type="bibr" rid="B27">Huber 2003c</xref>). In the tree shown here (and in the RogueNaRok tree), the ‘<italic><tp:taxon-name><tp:taxon-name-part taxon-name-part-type="genus" reg="Spermophora">Spermophora</tp:taxon-name-part></tp:taxon-name></italic>’ <italic><tp:taxon-name><tp:taxon-name-part taxon-name-part-type="genus" reg="Spermophora"/><tp:taxon-name-part taxon-name-part-type="species" reg="dieke">dieke</tp:taxon-name-part></tp:taxon-name></italic> group has an isolated position outside of the three operational groups. In the other trees, it is part of ‘group 1’.</p><fig id="F7" position="float" orientation="portrait"><label>Figure 7.</label><caption><p>Pholcinae ‘group 1’ (<italic><tp:taxon-name><tp:taxon-name-part taxon-name-part-type="genus" reg="Spermophora">Spermophora</tp:taxon-name-part></tp:taxon-name></italic> and relatives) <bold>a</bold> Gen. n., sp. n. “Ind206” (Halmahera); b‚ <italic><tp:taxon-name><tp:taxon-name-part taxon-name-part-type="genus" reg="Spermophora">Spermophora</tp:taxon-name-part></tp:taxon-name></italic> sp. n. “Ind27” (Sumatra) <bold>c</bold><italic><tp:taxon-name><tp:taxon-name-part taxon-name-part-type="genus" reg="Aetana">Aetana</tp:taxon-name-part><tp:taxon-name-part taxon-name-part-type="species" reg="baganihan">baganihan</tp:taxon-name-part></tp:taxon-name></italic> (Philippines) <bold>d</bold><italic><tp:taxon-name><tp:taxon-name-part taxon-name-part-type="genus" reg="Spermophora">Spermophora</tp:taxon-name-part><tp:taxon-name-part taxon-name-part-type="species" reg="senoculata">senoculata</tp:taxon-name-part></tp:taxon-name></italic> (Turkey) <bold>e</bold><italic><tp:taxon-name><tp:taxon-name-part taxon-name-part-type="genus" reg="Savarna">Savarna</tp:taxon-name-part><tp:taxon-name-part taxon-name-part-type="species" reg="tessellata">tessellata</tp:taxon-name-part></tp:taxon-name></italic> (Thailand) <bold>f</bold><italic><tp:taxon-name><tp:taxon-name-part taxon-name-part-type="genus" reg="Wanniyala">Wanniyala</tp:taxon-name-part><tp:taxon-name-part taxon-name-part-type="species" reg="agrabopath">agrabopath</tp:taxon-name-part></tp:taxon-name></italic> (Sri Lanka).</p></caption><graphic xmlns:xlink="http://www.w3.org/1999/xlink" xlink:href="zookeys-789-051-g007.jpg" position="float" orientation="portrait" xlink:type="simple" id="oo_234243.jpg"/></fig><fig id="F8" position="float" orientation="portrait"><label>Figure 8.</label><caption><p><italic><tp:taxon-name><tp:taxon-name-part taxon-name-part-type="genus" reg="Belisana">Belisana</tp:taxon-name-part></tp:taxon-name></italic> and <italic><tp:taxon-name><tp:taxon-name-part taxon-name-part-type="genus" reg="Hantu">Hantu</tp:taxon-name-part></tp:taxon-name></italic>. For <italic><tp:taxon-name><tp:taxon-name-part taxon-name-part-type="genus" reg="Belisana">Belisana</tp:taxon-name-part></tp:taxon-name></italic>, the background colours signify microhabitat: red = ground; green = leaf. D, domed web; R, highly regular ‘curtain’ web. Photos <bold>a</bold><italic><tp:taxon-name><tp:taxon-name-part taxon-name-part-type="genus" reg="Hantu">Hantu</tp:taxon-name-part><tp:taxon-name-part taxon-name-part-type="species" reg="niah">niah</tp:taxon-name-part></tp:taxon-name></italic> (Sarawak) <bold>b</bold><italic><tp:taxon-name><tp:taxon-name-part taxon-name-part-type="genus" reg="Hantu">Hantu</tp:taxon-name-part><tp:taxon-name-part taxon-name-part-type="species" reg="kapit">kapit</tp:taxon-name-part></tp:taxon-name></italic> (Sarawak) <bold>c</bold><italic><tp:taxon-name><tp:taxon-name-part taxon-name-part-type="genus" reg="Belisana">Belisana</tp:taxon-name-part><tp:taxon-name-part taxon-name-part-type="species" reg="sandakan">sandakan</tp:taxon-name-part></tp:taxon-name></italic> (Sumatra) <bold>d</bold><italic><tp:taxon-name><tp:taxon-name-part taxon-name-part-type="genus" reg="Belisana">Belisana</tp:taxon-name-part><tp:taxon-name-part taxon-name-part-type="species" reg="sabah">sabah</tp:taxon-name-part></tp:taxon-name></italic> (Sabah) <bold>e</bold> domed web of <italic><tp:taxon-name><tp:taxon-name-part taxon-name-part-type="genus" reg="Belisana">Belisana</tp:taxon-name-part></tp:taxon-name></italic> sp. n. “Mal77” (Malaysia) <bold>f</bold> regular ‘curtain’ web of <italic><tp:taxon-name><tp:taxon-name-part taxon-name-part-type="genus" reg="Belisana">Belisana</tp:taxon-name-part><tp:taxon-name-part taxon-name-part-type="species" reg="bohorok">bohorok</tp:taxon-name-part></tp:taxon-name></italic> (Sarawak).</p></caption><graphic xmlns:xlink="http://www.w3.org/1999/xlink" xlink:href="zookeys-789-051-g008.jpg" position="float" orientation="portrait" xlink:type="simple" id="oo_234244.jpg"/></fig><fig id="F9" position="float" orientation="portrait"><label>Figure 9.</label><caption><p>Pholcinae ‘group 2’ (<italic><tp:taxon-name><tp:taxon-name-part taxon-name-part-type="genus" reg="Zatavua">Zatavua</tp:taxon-name-part></tp:taxon-name></italic> and relatives, <italic><tp:taxon-name><tp:taxon-name-part taxon-name-part-type="genus" reg="Metagonia">Metagonia</tp:taxon-name-part></tp:taxon-name></italic>), and <italic><tp:taxon-name><tp:taxon-name-part taxon-name-part-type="genus" reg="Quamtana">Quamtana</tp:taxon-name-part></tp:taxon-name></italic> (marked: non-South African species). Photos <bold>a</bold><italic><tp:taxon-name><tp:taxon-name-part taxon-name-part-type="genus" reg="Metagonia">Metagonia</tp:taxon-name-part><tp:taxon-name-part taxon-name-part-type="species" reg="taruma">taruma</tp:taxon-name-part></tp:taxon-name></italic> (Brazil) <bold>b</bold><italic><tp:taxon-name><tp:taxon-name-part taxon-name-part-type="genus" reg="Metagonia">Metagonia</tp:taxon-name-part></tp:taxon-name></italic> sp. n. “Br07-1” (Brazil) <bold>c</bold><italic><tp:taxon-name><tp:taxon-name-part taxon-name-part-type="genus" reg="Metagonia">Metagonia</tp:taxon-name-part><tp:taxon-name-part taxon-name-part-type="species" reg="bifida">bifida</tp:taxon-name-part></tp:taxon-name></italic>? (Brazil) <bold>d</bold><italic><tp:taxon-name><tp:taxon-name-part taxon-name-part-type="genus" reg="Quamtana">Quamtana</tp:taxon-name-part></tp:taxon-name></italic> sp. n. (cf. <italic>mabusai</italic>) (Germany).</p></caption><graphic xmlns:xlink="http://www.w3.org/1999/xlink" xlink:href="zookeys-789-051-g009.jpg" position="float" orientation="portrait" xlink:type="simple" id="oo_234245.jpg"/></fig><fig id="F10" position="float" orientation="portrait"><label>Figure 10.</label><caption><p><italic><tp:taxon-name><tp:taxon-name-part taxon-name-part-type="genus" reg="Calapnita">Calapnita</tp:taxon-name-part></tp:taxon-name>-<tp:taxon-name><tp:taxon-name-part taxon-name-part-type="genus" reg="Panjange">Panjange</tp:taxon-name-part></tp:taxon-name></italic> clade <bold>a</bold><italic><tp:taxon-name><tp:taxon-name-part taxon-name-part-type="genus" reg="Kintaqa">Kintaqa</tp:taxon-name-part><tp:taxon-name-part taxon-name-part-type="species" reg="satun">satun</tp:taxon-name-part></tp:taxon-name></italic> (Malaysia) <bold>b</bold><italic><tp:taxon-name><tp:taxon-name-part taxon-name-part-type="genus" reg="Meraha">Meraha</tp:taxon-name-part><tp:taxon-name-part taxon-name-part-type="species" reg="narathiwat">narathiwat</tp:taxon-name-part></tp:taxon-name></italic> (Thailand) <bold>c</bold><italic><tp:taxon-name><tp:taxon-name-part taxon-name-part-type="genus" reg="Calapnita">Calapnita</tp:taxon-name-part><tp:taxon-name-part taxon-name-part-type="species" reg="vermiformis">vermiformis</tp:taxon-name-part></tp:taxon-name></italic> (Philippines) <bold>d</bold><italic><tp:taxon-name><tp:taxon-name-part taxon-name-part-type="genus" reg="Apokayana">Apokayana</tp:taxon-name-part><tp:taxon-name-part taxon-name-part-type="species" reg="kapit">kapit</tp:taxon-name-part></tp:taxon-name></italic> (Sarawak) <bold>e</bold><italic><tp:taxon-name><tp:taxon-name-part taxon-name-part-type="genus" reg="Uthina">Uthina</tp:taxon-name-part></tp:taxon-name></italic> sp. n. “Ind121” (Indonesia) <bold>f</bold><italic><tp:taxon-name><tp:taxon-name-part taxon-name-part-type="genus" reg="Panjange">Panjange</tp:taxon-name-part><tp:taxon-name-part taxon-name-part-type="species" reg="casaroro">casaroro</tp:taxon-name-part></tp:taxon-name></italic> (Philippines).</p></caption><graphic xmlns:xlink="http://www.w3.org/1999/xlink" xlink:href="zookeys-789-051-g010.jpg" position="float" orientation="portrait" xlink:type="simple" id="oo_234246.jpg"/></fig><fig id="F11" position="float" orientation="portrait"><label>Figure 11.</label><caption><p><italic><tp:taxon-name><tp:taxon-name-part taxon-name-part-type="genus" reg="Micropholcus">Micropholcus</tp:taxon-name-part></tp:taxon-name></italic>-<italic><tp:taxon-name><tp:taxon-name-part taxon-name-part-type="genus" reg="Leptopholcus">Leptopholcus</tp:taxon-name-part></tp:taxon-name></italic> clade <bold>a</bold><italic><tp:taxon-name><tp:taxon-name-part taxon-name-part-type="genus" reg="Micropholcus">Micropholcus</tp:taxon-name-part></tp:taxon-name></italic> sp. n. “Br15-152” (Brazil) <bold>b</bold><italic><tp:taxon-name><tp:taxon-name-part taxon-name-part-type="genus" reg="Canticus">Canticus</tp:taxon-name-part><tp:taxon-name-part taxon-name-part-type="species" reg="sepaku">sepaku</tp:taxon-name-part></tp:taxon-name></italic> (East Kalimantan) <bold>c</bold><italic><tp:taxon-name><tp:taxon-name-part taxon-name-part-type="genus" reg="Micromerys">Micromerys</tp:taxon-name-part><tp:taxon-name-part taxon-name-part-type="species" reg="baiteta">baiteta</tp:taxon-name-part></tp:taxon-name></italic> (West Papua) <bold>d</bold><italic><tp:taxon-name><tp:taxon-name-part taxon-name-part-type="genus" reg="Leptopholcus">Leptopholcus</tp:taxon-name-part><tp:taxon-name-part taxon-name-part-type="species" reg="borneensis">borneensis</tp:taxon-name-part></tp:taxon-name></italic> (Singapore).</p></caption><graphic xmlns:xlink="http://www.w3.org/1999/xlink" xlink:href="zookeys-789-051-g011.jpg" position="float" orientation="portrait" xlink:type="simple" id="oo_234247.jpg"/></fig><fig id="F12" position="float" orientation="portrait"><label>Figure 12.</label><caption><p><italic><tp:taxon-name><tp:taxon-name-part taxon-name-part-type="genus" reg="Pholcus">Pholcus</tp:taxon-name-part></tp:taxon-name></italic><bold>a</bold><italic><tp:taxon-name><tp:taxon-name-part taxon-name-part-type="genus" reg="Pholcus">P.</tp:taxon-name-part><tp:taxon-name-part taxon-name-part-type="species" reg="creticus">creticus</tp:taxon-name-part></tp:taxon-name></italic> (Crete) <bold>b</bold><italic><tp:taxon-name><tp:taxon-name-part taxon-name-part-type="genus" reg="Pholcus">P.</tp:taxon-name-part><tp:taxon-name-part taxon-name-part-type="species" reg="camba">camba</tp:taxon-name-part></tp:taxon-name></italic> (Sulawesi) <bold>c</bold><italic><tp:taxon-name><tp:taxon-name-part taxon-name-part-type="genus" reg="Pholcus">P.</tp:taxon-name-part><tp:taxon-name-part taxon-name-part-type="species" reg="mulu">mulu</tp:taxon-name-part></tp:taxon-name></italic> (Sarawak) <bold>d</bold><italic><tp:taxon-name><tp:taxon-name-part taxon-name-part-type="genus" reg="Pholcus">P.</tp:taxon-name-part><tp:taxon-name-part taxon-name-part-type="species" reg="baka">baka</tp:taxon-name-part></tp:taxon-name></italic> (Gabon) <bold>e</bold><italic><tp:taxon-name><tp:taxon-name-part taxon-name-part-type="genus" reg="Pholcus">P.</tp:taxon-name-part></tp:taxon-name></italic> sp. n. “SL43” (Sri Lanka).</p></caption><graphic xmlns:xlink="http://www.w3.org/1999/xlink" xlink:href="zookeys-789-051-g012.jpg" position="float" orientation="portrait" xlink:type="simple" id="oo_234248.jpg"/></fig><!--PageBreak--></tp:treatment-sec><tp:treatment-sec><!--Section generated to contain objects referenced in tp:taxon-treatment.--><fig id="F1" position="float" orientation="portrait"><label>Figure 1.</label><caption><p>Backbone of the pholcid tree shown in Figs <xref ref-type="fig" rid="F2">2</xref>–<xref ref-type="fig" rid="F12">12</xref>, derived from IQ-TREE analysis of the complete dataset.</p></caption><graphic xmlns:xlink="http://www.w3.org/1999/xlink" xlink:href="zookeys-789-051-g001.jpg" position="float" orientation="portrait" xlink:type="simple" id="oo_234237.jpg"/></fig><fig id="F2" position="float" orientation="portrait"><label>Figure 2.</label><caption><p><tp:taxon-name><tp:taxon-name-part taxon-name-part-type="subfamily">Ninetinae</tp:taxon-name-part></tp:taxon-name> and <tp:taxon-name><tp:taxon-name-part taxon-name-part-type="subfamily">Arteminae</tp:taxon-name-part></tp:taxon-name><bold>a</bold><italic><tp:taxon-name><tp:taxon-name-part taxon-name-part-type="genus" reg="Artema">Artema</tp:taxon-name-part></tp:taxon-name></italic> sp. n. “Om14” (Oman) <bold>b</bold> Gen. n. (Ninetinae) sp. n. “Om6” (Oman) <bold>c</bold><italic><tp:taxon-name><tp:taxon-name-part taxon-name-part-type="genus" reg="Chisosa">Chisosa</tp:taxon-name-part><tp:taxon-name-part taxon-name-part-type="species" reg="diluta">diluta</tp:taxon-name-part></tp:taxon-name></italic> (USA) <bold>d</bold> Gen. n. (Arteminae) sp. n. “Ind82” (Sulawesi).</p></caption><graphic xmlns:xlink="http://www.w3.org/1999/xlink" xlink:href="zookeys-789-051-g002.jpg" position="float" orientation="portrait" xlink:type="simple" id="oo_234238.jpg"/></fig></tp:treatment-sec><ref-list><ref id="B67"><mixed-citation xmlns:xlink="http://www.w3.org/1999/xlink" xlink:type="simple"><person-group><name name-style="western"><surname>Simon</surname><given-names>E</given-names></name></person-group> (<year>1893</year>) Histoire Naturelle des Araignées, 2<sup>eme</sup> ed. 1 (2): 256–488. Paris.</mixed-citation></ref><ref id="B32"><mixed-citation xmlns:xlink="http://www.w3.org/1999/xlink" xlink:type="simple"><person-group><name name-style="western"><surname>Huber</surname><given-names>BA</given-names></name></person-group> (<year>2011b</year>) <article-title>Phylogeny and classification of <tp:taxon-name><tp:taxon-name-part taxon-name-part-type="family">Pholcidae</tp:taxon-name-part></tp:taxon-name> (<tp:taxon-name><tp:taxon-name-part taxon-name-part-type="order">Araneae</tp:taxon-name-part></tp:taxon-name>): an update.</article-title><source>Journal of Arachnology</source><volume>39</volume>: <fpage>211</fpage>–<lpage>222</lpage>. <ext-link xlink:type="simple" ext-link-type="doi" xlink:href="10.1636/CA10-57.1">https://doi.org/10.1636/CA10-57.1</ext-link></mixed-citation></ref><ref id="B31"><mixed-citation xmlns:xlink="http://www.w3.org/1999/xlink" xlink:type="simple"><person-group><name name-style="western"><surname>Huber</surname><given-names>BA</given-names></name></person-group> (<year>2011a</year>) <article-title>Revision and cladistic analysis of <italic><tp:taxon-name><tp:taxon-name-part taxon-name-part-type="genus">Pholcus</tp:taxon-name-part></tp:taxon-name></italic> and closely related taxa (<tp:taxon-name><tp:taxon-name-part taxon-name-part-type="order">Araneae</tp:taxon-name-part></tp:taxon-name>, <tp:taxon-name><tp:taxon-name-part taxon-name-part-type="family">Pholcidae</tp:taxon-name-part></tp:taxon-name>).</article-title><source>Bonner zoologische Monographien</source><volume>58</volume>: <fpage>1</fpage>–<lpage>509</lpage>.</mixed-citation></ref><ref id="B55"><mixed-citation xmlns:xlink="http://www.w3.org/1999/xlink" xlink:type="simple"><person-group><name name-style="western"><surname>Huber</surname><given-names>BA</given-names></name><name name-style="western"><surname>Carvalho</surname><given-names>LS</given-names></name><name name-style="western"><surname>Benjamin</surname><given-names>SP</given-names></name></person-group> (<year>2014</year>) <article-title>On the New World spiders previously misplaced in <italic><tp:taxon-name><tp:taxon-name-part taxon-name-part-type="genus">Leptopholcus</tp:taxon-name-part></tp:taxon-name></italic>: molecular and morphological analyses and descriptions of four new species (<tp:taxon-name><tp:taxon-name-part taxon-name-part-type="order">Araneae</tp:taxon-name-part></tp:taxon-name>, <tp:taxon-name><tp:taxon-name-part taxon-name-part-type="family">Pholcidae</tp:taxon-name-part></tp:taxon-name>).</article-title><source>Invertebrate Systematics</source><volume>28</volume>: <fpage>432</fpage>–<lpage>450</lpage>. <ext-link xlink:type="simple" ext-link-type="doi" xlink:href="10.1071/IS13050">https://doi.org/10.1071/IS13050</ext-link></mixed-citation></ref><ref id="B21"><mixed-citation xmlns:xlink="http://www.w3.org/1999/xlink" xlink:type="simple"><person-group><name name-style="western"><surname>Huber</surname><given-names>BA</given-names></name></person-group> (<year>1995</year>) <article-title>Copulatory mechanism in <italic><tp:taxon-name><tp:taxon-name-part taxon-name-part-type="genus">Holocnemus</tp:taxon-name-part><tp:taxon-name-part taxon-name-part-type="species">pluchei</tp:taxon-name-part></tp:taxon-name></italic> and <italic><tp:taxon-name><tp:taxon-name-part taxon-name-part-type="genus">Pholcus</tp:taxon-name-part><tp:taxon-name-part taxon-name-part-type="species">opilionoides</tp:taxon-name-part></tp:taxon-name></italic>, with notes on male cheliceral apophyses and stridulatory organs in <tp:taxon-name><tp:taxon-name-part taxon-name-part-type="family">Pholcidae</tp:taxon-name-part></tp:taxon-name> (<tp:taxon-name><tp:taxon-name-part taxon-name-part-type="order">Araneae</tp:taxon-name-part></tp:taxon-name>).</article-title><source>Acta Zoologica, Stockholm</source><volume>76</volume>(<issue>4</issue>): <fpage>291</fpage>–<lpage>300</lpage>. <ext-link xlink:type="simple" ext-link-type="doi" xlink:href="10.1111/j.1463-6395.1995.tb01001.x">https://doi.org/10.1111/j.1463-6395.1995.tb01001.x</ext-link></mixed-citation></ref><ref id="B23"><mixed-citation xmlns:xlink="http://www.w3.org/1999/xlink" xlink:type="simple"><person-group><name name-style="western"><surname>Huber</surname><given-names>BA</given-names></name></person-group> (<year>2000</year>) <article-title>New World pholcid spiders (<tp:taxon-name><tp:taxon-name-part taxon-name-part-type="order">Araneae</tp:taxon-name-part></tp:taxon-name>: <tp:taxon-name><tp:taxon-name-part taxon-name-part-type="family">Pholcidae</tp:taxon-name-part></tp:taxon-name>): a revision at generic level.</article-title><source>Bulletin of the American Museum of Natural History</source><volume>254</volume>: <fpage>1</fpage>–<lpage>348</lpage>. <ext-link xlink:type="simple" ext-link-type="doi" xlink:href="10.1206/0003-0090(2000)254%3C0001:NWPSAP%3E2.0.CO;2">https://doi.org/10.1206/0003-0090(2000)254&lt;0001:NWPSAP&gt;2.0.CO;2</ext-link></mixed-citation></ref><ref id="B44"><mixed-citation xmlns:xlink="http://www.w3.org/1999/xlink" xlink:type="simple"><person-group><name name-style="western"><surname>Huber</surname><given-names>BA</given-names></name><name name-style="western"><surname>Fleckenstein</surname><given-names>N</given-names></name></person-group> (<year>2008</year>) <article-title>Comb-hairs on the fourth tarsi in pholcid spiders (<tp:taxon-name><tp:taxon-name-part taxon-name-part-type="order">Araneae</tp:taxon-name-part></tp:taxon-name>, <tp:taxon-name><tp:taxon-name-part taxon-name-part-type="family">Pholcidae</tp:taxon-name-part></tp:taxon-name>).</article-title><source>Journal of Arachnology</source><volume>36</volume>: <fpage>232</fpage>–<lpage>240</lpage>. <ext-link xlink:type="simple" ext-link-type="doi" xlink:href="10.1636/CSh07-71.1">https://doi.org/10.1636/CSh07-71.1</ext-link></mixed-citation></ref><ref id="B27"><mixed-citation xmlns:xlink="http://www.w3.org/1999/xlink" xlink:type="simple"><person-group><name name-style="western"><surname>Huber</surname><given-names>BA</given-names></name></person-group> (<year>2003c</year>) <article-title>Southern African pholcid spiders: revision and cladistic analysis of <italic><tp:taxon-name><tp:taxon-name-part taxon-name-part-type="genus">Quamtana</tp:taxon-name-part></tp:taxon-name></italic> gen. nov. and <italic><tp:taxon-name><tp:taxon-name-part taxon-name-part-type="genus">Spermophora</tp:taxon-name-part></tp:taxon-name></italic> Hentz (<tp:taxon-name><tp:taxon-name-part taxon-name-part-type="order">Araneae</tp:taxon-name-part></tp:taxon-name>: <tp:taxon-name><tp:taxon-name-part taxon-name-part-type="family">Pholcidae</tp:taxon-name-part></tp:taxon-name>), with notes on male-female covariation.</article-title><source>Zoological Journal of the Linnean Society</source><volume>139</volume>: <fpage>477</fpage>–<lpage>527</lpage>. <ext-link xlink:type="simple" ext-link-type="doi" xlink:href="10.1046/j.0024-4082.2003.00082.x">https://doi.org/10.1046/j.0024-4082.2003.00082.x</ext-link></mixed-citation></ref></ref-list></tp:taxon-treatment>
