# Supplementary material for: The phylogeny of pholcid spiders: a critical evaluation of relationships suggested by molecular data (Araneae, Pholcidae)
Source: Zookeys. 2018 Oct 10;(789):51–101. doi: 10.3897/zookeys.789.22781 (PMC6193417; doi:10.3897/zookeys.789.22781)
Supplement: XML Treatment for Pholcinae ‘group 1’ [file zookeys.789.22781-treatment6.xml]

<!DOCTYPE tp:taxon-treatment
  PUBLIC "-//TaxonX//DTD Taxonomic Treatment Publishing DTD v0 20100105//EN" "tax-treatment-NSO.dtd">
<tp:taxon-treatment xmlns:tp="http://www.plazi.org/taxpub"><tp:treatment-meta><kwd-group><label>Taxon classification</label><kwd><named-content xmlns:xlink="http://www.w3.org/1999/xlink" content-type="kingdom">Animalia</named-content></kwd><kwd><named-content xmlns:xlink="http://www.w3.org/1999/xlink" content-type="order">Araneae</named-content></kwd><kwd><named-content xmlns:xlink="http://www.w3.org/1999/xlink" content-type="family">Pholcidae</named-content></kwd></kwd-group><mixed-citation publication-type="journal"><person-group><name><surname>Huber</surname><given-names>Bernhard A.</given-names></name><name><surname>Eberle</surname><given-names>Jonas</given-names></name><name><surname>Dimitrov</surname><given-names>Dimitar</given-names></name></person-group><article-title>The phylogeny of pholcid spiders: a critical evaluation of relationships suggested by molecular data (<tp:taxon-name><tp:taxon-name-part taxon-name-part-type="order">Araneae</tp:taxon-name-part></tp:taxon-name>, <tp:taxon-name><tp:taxon-name-part taxon-name-part-type="family">Pholcidae</tp:taxon-name-part></tp:taxon-name>)</article-title><source>Zookeys</source><day>10</day><month>10</month><year>2018</year><volume>2018</volume><issue>789</issue><fpage>51</fpage><lpage>101</lpage><pub-id pub-id-type="doi">10.3897/zookeys.789.22781</pub-id></mixed-citation></tp:treatment-meta><tp:nomenclature><tp:taxon-name>
            <tp:taxon-name-part taxon-name-part-type="subfamily">Pholcinae ‘group 1’</tp:taxon-name-part>
          </tp:taxon-name><xref ref-type="fig" rid="F7">Figs 7</xref><xref ref-type="fig" rid="F8">, 8</xref><!--PageBreak--></tp:nomenclature><tp:treatment-sec sec-type="remarks" id="SECID0EFRAI"><title>Remarks.</title><p>This group includes some genera named long ago, like <italic><tp:taxon-name><tp:taxon-name-part taxon-name-part-type="genus" reg="Spermophora">Spermophora</tp:taxon-name-part></tp:taxon-name></italic>, <italic><tp:taxon-name><tp:taxon-name-part taxon-name-part-type="genus" reg="Belisana">Belisana</tp:taxon-name-part></tp:taxon-name></italic>, and <italic><tp:taxon-name><tp:taxon-name-part taxon-name-part-type="genus" reg="Paramicromerys">Paramicromerys</tp:taxon-name-part></tp:taxon-name></italic> Millot, 1946. Most other genera were described relatively recently and resulted either from splitting of <italic><tp:taxon-name><tp:taxon-name-part taxon-name-part-type="genus" reg="Spermophora">Spermophora</tp:taxon-name-part></tp:taxon-name></italic> (e.g., <italic><tp:taxon-name><tp:taxon-name-part taxon-name-part-type="genus" reg="Spermophorides">Spermophorides</tp:taxon-name-part></tp:taxon-name></italic> Wunderlich, 1992; <italic><tp:taxon-name><tp:taxon-name-part taxon-name-part-type="genus" reg="Buitinga">Buitinga</tp:taxon-name-part></tp:taxon-name></italic> Huber, 2003; <italic><tp:taxon-name><tp:taxon-name-part taxon-name-part-type="genus" reg="Savarna">Savarna</tp:taxon-name-part></tp:taxon-name></italic> Huber, 2005; <italic><tp:taxon-name><tp:taxon-name-part taxon-name-part-type="genus" reg="Khorata">Khorata</tp:taxon-name-part></tp:taxon-name></italic> Huber, 2005) or from the discovery and description of new species (<italic><tp:taxon-name><tp:taxon-name-part taxon-name-part-type="genus" reg="Aetana">Aetana</tp:taxon-name-part></tp:taxon-name></italic> Huber, 2005; <italic><tp:taxon-name><tp:taxon-name-part taxon-name-part-type="genus" reg="Wanniyala">Wanniyala</tp:taxon-name-part></tp:taxon-name></italic> Huber &amp; Benjamin, 2005; <italic><tp:taxon-name><tp:taxon-name-part taxon-name-part-type="genus" reg="Hantu">Hantu</tp:taxon-name-part></tp:taxon-name></italic> Huber, 2016).</p><p>A Southeast Asian clade that is consistently resolved with high to full support but variably placed either inside ‘group 1’ (IQ-TREE, RogueNaRok) or outside of the three operational groups as an isolated fourth group (4+ genes, RAxML) is composed of <italic><tp:taxon-name><tp:taxon-name-part taxon-name-part-type="genus" reg="Aetana">Aetana</tp:taxon-name-part></tp:taxon-name></italic>, Southeast Asian ‘<italic><tp:taxon-name><tp:taxon-name-part taxon-name-part-type="genus" reg="Spermophora">Spermophora</tp:taxon-name-part></tp:taxon-name></italic>’, and an undescribed new genus from Indonesia (“Ind206”). Morphological data have suggested a close relationship of <italic><tp:taxon-name><tp:taxon-name-part taxon-name-part-type="genus" reg="Aetana">Aetana</tp:taxon-name-part></tp:taxon-name></italic> with <italic><tp:taxon-name><tp:taxon-name-part taxon-name-part-type="genus" reg="Savarna">Savarna</tp:taxon-name-part></tp:taxon-name></italic>, <italic><tp:taxon-name><tp:taxon-name-part taxon-name-part-type="genus" reg="Khorata">Khorata</tp:taxon-name-part></tp:taxon-name></italic>, and <italic><tp:taxon-name><tp:taxon-name-part taxon-name-part-type="genus" reg="Hantu">Hantu</tp:taxon-name-part></tp:taxon-name></italic> (<xref ref-type="bibr" rid="B56">Huber et al. 2015</xref>). The positions of those three genera in our molecular trees are all unstable and problematic (see below). Thus, we consider it premature to conclude that the morphological data were misleading, and suggest that the positions of <italic><tp:taxon-name><tp:taxon-name-part taxon-name-part-type="genus" reg="Savarna">Savarna</tp:taxon-name-part></tp:taxon-name></italic>, <italic><tp:taxon-name><tp:taxon-name-part taxon-name-part-type="genus" reg="Khorata">Khorata</tp:taxon-name-part></tp:taxon-name></italic>, and <italic><tp:taxon-name><tp:taxon-name-part taxon-name-part-type="genus" reg="Hantu">Hantu</tp:taxon-name-part></tp:taxon-name></italic> need further analysis. A similar problem occurs with Southeast Asian ‘<italic><tp:taxon-name><tp:taxon-name-part taxon-name-part-type="genus" reg="Spermophora">Spermophora</tp:taxon-name-part></tp:taxon-name></italic>’. The monophyly of the five species included receives reasonable to high support, but this group does not seem to be close to the type species <italic><tp:taxon-name><tp:taxon-name-part taxon-name-part-type="genus" reg="Spermophora">S.</tp:taxon-name-part><tp:taxon-name-part taxon-name-part-type="species" reg="senoculata">senoculata.</tp:taxon-name-part></tp:taxon-name></italic> However, the position of <italic><tp:taxon-name><tp:taxon-name-part taxon-name-part-type="genus" reg="Spermophora">S.</tp:taxon-name-part><tp:taxon-name-part taxon-name-part-type="species" reg="senoculata">senoculata</tp:taxon-name-part></tp:taxon-name></italic> varies strongly among analyses, and the idea that Southeast Asian taxa are in fact congeneric with <italic><tp:taxon-name><tp:taxon-name-part taxon-name-part-type="genus" reg="Spermophora">S.</tp:taxon-name-part><tp:taxon-name-part taxon-name-part-type="species" reg="senoculata">senoculata</tp:taxon-name-part></tp:taxon-name></italic> (<xref ref-type="bibr" rid="B28">Huber 2005a</xref>) should not yet be discarded based on the present molecular data.</p><p>In <italic><tp:taxon-name><tp:taxon-name-part taxon-name-part-type="genus" reg="Aetana">Aetana</tp:taxon-name-part></tp:taxon-name></italic>, our analyses include 16 of 18 (89%) described species plus two undescribed species. The monophyly of the genus is highly to fully supported even though morphological support appeared weak (<xref ref-type="bibr" rid="B56">Huber et al. 2015</xref>). All four species groups proposed after cladistic analysis of morphological characters (<xref ref-type="bibr" rid="B56">Huber et al. 2015</xref>) are supported, but with different relationships among each other. Most of these relationships among species groups receive low support, but the <italic>kiukoki</italic> group is resolved as sister of the <italic>omayan</italic> group (with modest support) and this is in conflict with the results from morphology (<xref ref-type="bibr" rid="B56">Huber et al. 2015</xref>). The two unnamed subgroups within the <italic><tp:taxon-name><tp:taxon-name-part taxon-name-part-type="genus" reg="Meraha"/><tp:taxon-name-part taxon-name-part-type="species" reg="kinabalu">kinabalu</tp:taxon-name-part></tp:taxon-name></italic> group and within the <italic>omayan</italic> group, respectively, proposed in <xref ref-type="bibr" rid="B56">Huber et al. (2015)</xref> are all recovered (with modest to full support).</p><p>The next clade within ‘group 1’ (Figure <xref ref-type="fig" rid="F7">7</xref>) includes three taxa whose position varies strongly among different analyses (see above): the type species of <italic><tp:taxon-name><tp:taxon-name-part taxon-name-part-type="genus" reg="Spermophora">Spermophora</tp:taxon-name-part></tp:taxon-name></italic>, <italic><tp:taxon-name><tp:taxon-name-part taxon-name-part-type="genus" reg="Spermophora">S.</tp:taxon-name-part><tp:taxon-name-part taxon-name-part-type="species" reg="senoculata">senoculata</tp:taxon-name-part></tp:taxon-name></italic>, and the Southeast Asian genera <italic><tp:taxon-name><tp:taxon-name-part taxon-name-part-type="genus" reg="Khorata">Khorata</tp:taxon-name-part></tp:taxon-name></italic> and <italic><tp:taxon-name><tp:taxon-name-part taxon-name-part-type="genus" reg="Savarna">Savarna</tp:taxon-name-part></tp:taxon-name></italic>. <italic><tp:taxon-name><tp:taxon-name-part taxon-name-part-type="genus" reg="Spermophora">Spermophora</tp:taxon-name-part><tp:taxon-name-part taxon-name-part-type="species" reg="senoculata">senoculata</tp:taxon-name-part></tp:taxon-name></italic> is alternatively resolved as sister to the African ‘<italic><tp:taxon-name><tp:taxon-name-part taxon-name-part-type="genus" reg="Spermophora">Spermophora</tp:taxon-name-part></tp:taxon-name></italic>’ <italic><tp:taxon-name><tp:taxon-name-part taxon-name-part-type="genus" reg="Spermophora"/><tp:taxon-name-part taxon-name-part-type="species" reg="akwamu">akwamu</tp:taxon-name-part></tp:taxon-name></italic> group (RAxML) or to the African ‘<italic><tp:taxon-name><tp:taxon-name-part taxon-name-part-type="genus" reg="Spermophora">Spermophora</tp:taxon-name-part></tp:taxon-name></italic>’ <italic><tp:taxon-name><tp:taxon-name-part taxon-name-part-type="genus" reg="Spermophora"/><tp:taxon-name-part taxon-name-part-type="species" reg="kyambura">kyambura</tp:taxon-name-part></tp:taxon-name></italic> Huber &amp; Warui, 2012 (4+ genes, RogueNaRok). Its sister group is essentially unknown. As indicated above, a close relationship with Southeast Asian ‘<italic><tp:taxon-name><tp:taxon-name-part taxon-name-part-type="genus" reg="Spermophora">Spermophora</tp:taxon-name-part></tp:taxon-name></italic>’, even though never recovered by our analyses, should not be definitely discarded. <italic><tp:taxon-name><tp:taxon-name-part taxon-name-part-type="genus" reg="Khorata">Khorata</tp:taxon-name-part></tp:taxon-name></italic> and <italic><tp:taxon-name><tp:taxon-name-part taxon-name-part-type="genus" reg="Savarna">Savarna</tp:taxon-name-part></tp:taxon-name></italic> are sister taxa in some analyses (low support; IQ-TREE, RogueNaRok), but wide apart in <!--PageBreak-->others. The former result is considered more plausible for two reasons: (1) morphology supports a close relationship between <italic><tp:taxon-name><tp:taxon-name-part taxon-name-part-type="genus" reg="Khorata">Khorata</tp:taxon-name-part></tp:taxon-name></italic> and <italic><tp:taxon-name><tp:taxon-name-part taxon-name-part-type="genus" reg="Savarna">Savarna</tp:taxon-name-part></tp:taxon-name></italic> (<xref ref-type="bibr" rid="B56">Huber et al. 2015</xref>); (2) the alternative topology (4+ genes, RAxML) places the Southeast Asian <italic><tp:taxon-name><tp:taxon-name-part taxon-name-part-type="genus" reg="Savarna">Savarna</tp:taxon-name-part></tp:taxon-name></italic> as sister to an East African clade.</p><p>The large Asian genus <italic><tp:taxon-name><tp:taxon-name-part taxon-name-part-type="genus" reg="Belisana">Belisana</tp:taxon-name-part></tp:taxon-name></italic> (Figure <xref ref-type="fig" rid="F8">8</xref>) is well represented in our analyses (30 species) but seems to suffer from rogue taxa, paralogs, and/or other unidentified problems. Only the RogueNaRok tree resolves a monophyletic <italic><tp:taxon-name><tp:taxon-name-part taxon-name-part-type="genus" reg="Belisana">Belisana</tp:taxon-name-part></tp:taxon-name></italic>. In other analysis, either <italic><tp:taxon-name><tp:taxon-name-part taxon-name-part-type="genus" reg="Hantu">Hantu</tp:taxon-name-part></tp:taxon-name></italic> (RAxML) or <italic><tp:taxon-name><tp:taxon-name-part taxon-name-part-type="genus" reg="Hantu">Hantu</tp:taxon-name-part></tp:taxon-name></italic> and ‘<italic><tp:taxon-name><tp:taxon-name-part taxon-name-part-type="genus" reg="Spermophora">Spermophora</tp:taxon-name-part></tp:taxon-name></italic>’ <italic><tp:taxon-name><tp:taxon-name-part taxon-name-part-type="genus" reg="Spermophora"/><tp:taxon-name-part taxon-name-part-type="species" reg="kyambura">kyambura</tp:taxon-name-part></tp:taxon-name></italic> are nested within <italic><tp:taxon-name><tp:taxon-name-part taxon-name-part-type="genus" reg="Belisana">Belisana</tp:taxon-name-part></tp:taxon-name></italic> (IQ-TREE). A close relationship between <italic><tp:taxon-name><tp:taxon-name-part taxon-name-part-type="genus" reg="Belisana">Belisana</tp:taxon-name-part></tp:taxon-name></italic> and <italic><tp:taxon-name><tp:taxon-name-part taxon-name-part-type="genus" reg="Hantu">Hantu</tp:taxon-name-part></tp:taxon-name></italic> (that is also suggested in the RogueNaRok tree) is strongly contradicted by morphology: several <!--PageBreak-->characters support a close relationship between <italic><tp:taxon-name><tp:taxon-name-part taxon-name-part-type="genus" reg="Hantu">Hantu</tp:taxon-name-part></tp:taxon-name></italic>, <italic><tp:taxon-name><tp:taxon-name-part taxon-name-part-type="genus" reg="Khorata">Khorata</tp:taxon-name-part></tp:taxon-name></italic>, and <italic><tp:taxon-name><tp:taxon-name-part taxon-name-part-type="genus" reg="Savarna">Savarna</tp:taxon-name-part></tp:taxon-name></italic> (<xref ref-type="bibr" rid="B56">Huber et al. 2015</xref>). We have no explanation for the position of <italic><tp:taxon-name><tp:taxon-name-part taxon-name-part-type="genus" reg="Hantu">Hantu</tp:taxon-name-part></tp:taxon-name></italic> in our trees. Intriguingly, <italic><tp:taxon-name><tp:taxon-name-part taxon-name-part-type="genus" reg="Hantu">H.</tp:taxon-name-part><tp:taxon-name-part taxon-name-part-type="species" reg="niah">niah</tp:taxon-name-part></tp:taxon-name></italic> Huber, 2016 (but not <italic><tp:taxon-name><tp:taxon-name-part taxon-name-part-type="genus" reg="Hantu">H.</tp:taxon-name-part><tp:taxon-name-part taxon-name-part-type="species" reg="kapit">kapit</tp:taxon-name-part></tp:taxon-name></italic> Huber, 2016) was placed in a clade together with <italic><tp:taxon-name><tp:taxon-name-part taxon-name-part-type="genus" reg="Khorata">Khorata</tp:taxon-name-part></tp:taxon-name></italic> and <italic><tp:taxon-name><tp:taxon-name-part taxon-name-part-type="genus" reg="Savarna">Savarna</tp:taxon-name-part></tp:taxon-name></italic> in preliminary analyses of the present data. On the other hand, the African ‘<italic><tp:taxon-name><tp:taxon-name-part taxon-name-part-type="genus" reg="Spermophora">Spermophora</tp:taxon-name-part></tp:taxon-name></italic>’ <italic><tp:taxon-name><tp:taxon-name-part taxon-name-part-type="genus" reg="Spermophora"/><tp:taxon-name-part taxon-name-part-type="species" reg="kyambura">kyambura</tp:taxon-name-part></tp:taxon-name></italic> might indeed be close to <italic><tp:taxon-name><tp:taxon-name-part taxon-name-part-type="genus" reg="Belisana">Belisana</tp:taxon-name-part></tp:taxon-name></italic>. In fact, had it been collected in Southeast Asia, it would probably have been assigned to <italic><tp:taxon-name><tp:taxon-name-part taxon-name-part-type="genus" reg="Belisana">Belisana</tp:taxon-name-part></tp:taxon-name></italic>. It was tentatively assigned to <italic><tp:taxon-name><tp:taxon-name-part taxon-name-part-type="genus" reg="Spermophora">Spermophora</tp:taxon-name-part></tp:taxon-name></italic> because African ‘<italic><tp:taxon-name><tp:taxon-name-part taxon-name-part-type="genus" reg="Spermophora">Spermophora</tp:taxon-name-part></tp:taxon-name></italic>’ were polyphyletic anyway and because the closest known record of <italic><tp:taxon-name><tp:taxon-name-part taxon-name-part-type="genus" reg="Belisana">Belisana</tp:taxon-name-part></tp:taxon-name></italic> was from India, more than 5000 km east. However, the position of ‘<italic><tp:taxon-name><tp:taxon-name-part taxon-name-part-type="genus" reg="Spermophora">Spermophora</tp:taxon-name-part></tp:taxon-name></italic>’ <italic><tp:taxon-name><tp:taxon-name-part taxon-name-part-type="genus" reg="Spermophora"/><tp:taxon-name-part taxon-name-part-type="species" reg="kyambura">kyambura</tp:taxon-name-part></tp:taxon-name></italic> varies among analyses and should be considered unresolved.</p><p>Our sample of <italic><tp:taxon-name><tp:taxon-name-part taxon-name-part-type="genus" reg="Belisana">Belisana</tp:taxon-name-part></tp:taxon-name></italic> includes numerous representatives from different microhabitats (litter and leaves) and with different types of webs (‘usual’ pholcid domed sheets and highly regular ‘curtain’ webs; Figs <xref ref-type="fig" rid="F8">8e–f</xref>; see also <xref ref-type="bibr" rid="B11">Deeleman-Reinhold 1986a</xref>, <xref ref-type="bibr" rid="B29">Huber 2005b</xref>). The present data suggest multiple microhabitat shifts within <italic><tp:taxon-name><tp:taxon-name-part taxon-name-part-type="genus" reg="Belisana">Belisana</tp:taxon-name-part></tp:taxon-name></italic>, but note that many nodes within the genus have very low support values. These low values also impede a proper interpretation of the fact that the two species with a ‘usual’ domed web (marked with D in Figure <xref ref-type="fig" rid="F8">8</xref>) included in the analyses (<italic><tp:taxon-name><tp:taxon-name-part taxon-name-part-type="genus" reg="Belisana">B.</tp:taxon-name-part></tp:taxon-name></italic> “Mal77”, <italic><tp:taxon-name><tp:taxon-name-part taxon-name-part-type="genus" reg="Belisana">B.</tp:taxon-name-part><tp:taxon-name-part taxon-name-part-type="species" reg="tambligan">tambligan</tp:taxon-name-part></tp:taxon-name></italic> Huber, 2005) are not ‘basal’ but nested among species with highly regular ‘curtain’ webs (marked with R in Figure <xref ref-type="fig" rid="F8">8</xref>) [confirmed for <italic><tp:taxon-name><tp:taxon-name-part taxon-name-part-type="genus" reg="Belisana">B.</tp:taxon-name-part><tp:taxon-name-part taxon-name-part-type="species" reg="bohorok">bohorok</tp:taxon-name-part></tp:taxon-name></italic> Huber, 2005; <italic><tp:taxon-name><tp:taxon-name-part taxon-name-part-type="genus" reg="Belisana">B.</tp:taxon-name-part><tp:taxon-name-part taxon-name-part-type="species" reg="leuser">leuser</tp:taxon-name-part></tp:taxon-name></italic> Huber, 2005; <italic><tp:taxon-name><tp:taxon-name-part taxon-name-part-type="genus" reg="Belisana">B.</tp:taxon-name-part></tp:taxon-name></italic> “Bor85”; <italic><tp:taxon-name><tp:taxon-name-part taxon-name-part-type="genus" reg="Belisana">B.</tp:taxon-name-part><tp:taxon-name-part taxon-name-part-type="species" reg="junkoae">junkoae</tp:taxon-name-part></tp:taxon-name></italic> (Irie, 1997); <italic><tp:taxon-name><tp:taxon-name-part taxon-name-part-type="genus" reg="Belisana">B.</tp:taxon-name-part><tp:taxon-name-part taxon-name-part-type="species" reg="sabah">sabah</tp:taxon-name-part></tp:taxon-name></italic> Huber, 2005; BA Huber, unpubl. data].</p><p>Except for the Sri Lankan genus <italic><tp:taxon-name><tp:taxon-name-part taxon-name-part-type="genus" reg="Wanniyala">Wanniyala</tp:taxon-name-part></tp:taxon-name></italic>, all remaining taxa of <tp:taxon-name><tp:taxon-name-part taxon-name-part-type="subfamily">Pholcinae</tp:taxon-name-part></tp:taxon-name> ‘group 1’ (Figure <xref ref-type="fig" rid="F7">7</xref>) are African, Madagascan, and Mediterranean. They are grouped together but with very low support. South African and Madagascan ‘<italic><tp:taxon-name><tp:taxon-name-part taxon-name-part-type="genus" reg="Spermophora">Spermophora</tp:taxon-name-part></tp:taxon-name></italic>’ were not available for sequencing and are thus not included in our analyses; we predict they are members of this clade. As mentioned above, some analyses (RAxML, 4+ genes) placed the East Asian genus <italic><tp:taxon-name><tp:taxon-name-part taxon-name-part-type="genus" reg="Savarna">Savarna</tp:taxon-name-part></tp:taxon-name></italic> within this clade; we consider this topology dubious.</p><p>A close relationship between the West African ‘<italic><tp:taxon-name><tp:taxon-name-part taxon-name-part-type="genus" reg="Spermophora">Spermophora</tp:taxon-name-part></tp:taxon-name></italic>’ <italic><tp:taxon-name><tp:taxon-name-part taxon-name-part-type="genus" reg="Spermophora"/><tp:taxon-name-part taxon-name-part-type="species" reg="tonkoui">tonkoui</tp:taxon-name-part></tp:taxon-name></italic> group and <italic><tp:taxon-name><tp:taxon-name-part taxon-name-part-type="genus" reg="Wanniyala">Wanniyala</tp:taxon-name-part></tp:taxon-name></italic> is suggested in all our analyses, even though with low support (only SH values are consistently at 96–97). This relationship is also supported by morphology: the two taxa share a hinged procursus with a membranous process arising from the proximal part (see <xref ref-type="bibr" rid="B40">Huber and Benjamin 2005</xref>: fig. 7, <xref ref-type="bibr" rid="B26">Huber 2003b</xref>: fig. 293, <xref ref-type="bibr" rid="B46">Huber and Kwapong 2013</xref>: fig. 101).</p><p>The following clade (Figure <xref ref-type="fig" rid="F7">7</xref>) places the Central African ‘<italic><tp:taxon-name><tp:taxon-name-part taxon-name-part-type="genus" reg="Spermophora">Spermophora</tp:taxon-name-part></tp:taxon-name></italic>’ <italic><tp:taxon-name><tp:taxon-name-part taxon-name-part-type="genus" reg="Spermophora"/><tp:taxon-name-part taxon-name-part-type="species" reg="awalai">awalai</tp:taxon-name-part></tp:taxon-name></italic> group as sister to the Macaronesian and Mediterranean genus <italic><tp:taxon-name><tp:taxon-name-part taxon-name-part-type="genus" reg="Spermophorides">Spermophorides</tp:taxon-name-part></tp:taxon-name></italic>, both together sister to the Madagascan genus <italic><tp:taxon-name><tp:taxon-name-part taxon-name-part-type="genus" reg="Paramicromerys">Paramicromerys</tp:taxon-name-part></tp:taxon-name></italic>, and all together sister to an undescribed Madagascan genus (“CAS13”). Support for these relationships is modest, and the clade is different in composition in the 4+ genes tree (<italic><tp:taxon-name><tp:taxon-name-part taxon-name-part-type="genus" reg="Spermophorides">Spermophorides</tp:taxon-name-part></tp:taxon-name></italic> is missing from this analysis).</p><p>The last clade in <tp:taxon-name><tp:taxon-name-part taxon-name-part-type="subfamily">Pholcinae</tp:taxon-name-part></tp:taxon-name> ‘group 1’ is highly to fully supported in all analyses and includes the East African genus <italic><tp:taxon-name><tp:taxon-name-part taxon-name-part-type="genus" reg="Buitinga">Buitinga</tp:taxon-name-part></tp:taxon-name></italic> and East African ‘<italic><tp:taxon-name><tp:taxon-name-part taxon-name-part-type="genus" reg="Spermophora">Spermophora</tp:taxon-name-part></tp:taxon-name></italic>’, each with full support in all analyses. The sister group relationship between these two taxa makes sense geographically but is not evident from morphology.</p><!--PageBreak--></tp:treatment-sec><tp:treatment-sec><!--Section generated to contain objects referenced in tp:taxon-treatment.--><fig id="F7" position="float" orientation="portrait"><label>Figure 7.</label><caption><p>Pholcinae ‘group 1’ (<italic><tp:taxon-name><tp:taxon-name-part taxon-name-part-type="genus" reg="Spermophora">Spermophora</tp:taxon-name-part></tp:taxon-name></italic> and relatives) <bold>a</bold> Gen. n., sp. n. “Ind206” (Halmahera); b‚ <italic><tp:taxon-name><tp:taxon-name-part taxon-name-part-type="genus" reg="Spermophora">Spermophora</tp:taxon-name-part></tp:taxon-name></italic> sp. n. “Ind27” (Sumatra) <bold>c</bold><italic><tp:taxon-name><tp:taxon-name-part taxon-name-part-type="genus" reg="Aetana">Aetana</tp:taxon-name-part><tp:taxon-name-part taxon-name-part-type="species" reg="baganihan">baganihan</tp:taxon-name-part></tp:taxon-name></italic> (Philippines) <bold>d</bold><italic><tp:taxon-name><tp:taxon-name-part taxon-name-part-type="genus" reg="Spermophora">Spermophora</tp:taxon-name-part><tp:taxon-name-part taxon-name-part-type="species" reg="senoculata">senoculata</tp:taxon-name-part></tp:taxon-name></italic> (Turkey) <bold>e</bold><italic><tp:taxon-name><tp:taxon-name-part taxon-name-part-type="genus" reg="Savarna">Savarna</tp:taxon-name-part><tp:taxon-name-part taxon-name-part-type="species" reg="tessellata">tessellata</tp:taxon-name-part></tp:taxon-name></italic> (Thailand) <bold>f</bold><italic><tp:taxon-name><tp:taxon-name-part taxon-name-part-type="genus" reg="Wanniyala">Wanniyala</tp:taxon-name-part><tp:taxon-name-part taxon-name-part-type="species" reg="agrabopath">agrabopath</tp:taxon-name-part></tp:taxon-name></italic> (Sri Lanka).</p></caption><graphic xmlns:xlink="http://www.w3.org/1999/xlink" xlink:href="zookeys-789-051-g007.jpg" position="float" orientation="portrait" xlink:type="simple" id="oo_234243.jpg"/></fig><fig id="F8" position="float" orientation="portrait"><label>Figure 8.</label><caption><p><italic><tp:taxon-name><tp:taxon-name-part taxon-name-part-type="genus" reg="Belisana">Belisana</tp:taxon-name-part></tp:taxon-name></italic> and <italic><tp:taxon-name><tp:taxon-name-part taxon-name-part-type="genus" reg="Hantu">Hantu</tp:taxon-name-part></tp:taxon-name></italic>. For <italic><tp:taxon-name><tp:taxon-name-part taxon-name-part-type="genus" reg="Belisana">Belisana</tp:taxon-name-part></tp:taxon-name></italic>, the background colours signify microhabitat: red = ground; green = leaf. D, domed web; R, highly regular ‘curtain’ web. Photos <bold>a</bold><italic><tp:taxon-name><tp:taxon-name-part taxon-name-part-type="genus" reg="Hantu">Hantu</tp:taxon-name-part><tp:taxon-name-part taxon-name-part-type="species" reg="niah">niah</tp:taxon-name-part></tp:taxon-name></italic> (Sarawak) <bold>b</bold><italic><tp:taxon-name><tp:taxon-name-part taxon-name-part-type="genus" reg="Hantu">Hantu</tp:taxon-name-part><tp:taxon-name-part taxon-name-part-type="species" reg="kapit">kapit</tp:taxon-name-part></tp:taxon-name></italic> (Sarawak) <bold>c</bold><italic><tp:taxon-name><tp:taxon-name-part taxon-name-part-type="genus" reg="Belisana">Belisana</tp:taxon-name-part><tp:taxon-name-part taxon-name-part-type="species" reg="sandakan">sandakan</tp:taxon-name-part></tp:taxon-name></italic> (Sumatra) <bold>d</bold><italic><tp:taxon-name><tp:taxon-name-part taxon-name-part-type="genus" reg="Belisana">Belisana</tp:taxon-name-part><tp:taxon-name-part taxon-name-part-type="species" reg="sabah">sabah</tp:taxon-name-part></tp:taxon-name></italic> (Sabah) <bold>e</bold> domed web of <italic><tp:taxon-name><tp:taxon-name-part taxon-name-part-type="genus" reg="Belisana">Belisana</tp:taxon-name-part></tp:taxon-name></italic> sp. n. “Mal77” (Malaysia) <bold>f</bold> regular ‘curtain’ web of <italic><tp:taxon-name><tp:taxon-name-part taxon-name-part-type="genus" reg="Belisana">Belisana</tp:taxon-name-part><tp:taxon-name-part taxon-name-part-type="species" reg="bohorok">bohorok</tp:taxon-name-part></tp:taxon-name></italic> (Sarawak).</p></caption><graphic xmlns:xlink="http://www.w3.org/1999/xlink" xlink:href="zookeys-789-051-g008.jpg" position="float" orientation="portrait" xlink:type="simple" id="oo_234244.jpg"/></fig></tp:treatment-sec><ref-list><ref id="B56"><mixed-citation xmlns:xlink="http://www.w3.org/1999/xlink" xlink:type="simple"><person-group><name name-style="western"><surname>Huber</surname><given-names>BA</given-names></name><name name-style="western"><surname>Nuñeza</surname><given-names>OM</given-names></name><name name-style="western"><surname>Leh Moi Ung</surname><given-names>C</given-names></name></person-group> (<year>2015</year>) <article-title>Revision, phylogeny, and microhabitat shifts in the Southeast Asian spider genus <italic><tp:taxon-name><tp:taxon-name-part taxon-name-part-type="genus">Aetana</tp:taxon-name-part></tp:taxon-name></italic> (<tp:taxon-name><tp:taxon-name-part taxon-name-part-type="order">Araneae</tp:taxon-name-part></tp:taxon-name>, <tp:taxon-name><tp:taxon-name-part taxon-name-part-type="family">Pholcidae</tp:taxon-name-part></tp:taxon-name>).</article-title><source>European Journal of Taxonomy</source><volume>162</volume>: <fpage>1</fpage>–<lpage>78</lpage>. <ext-link xlink:type="simple" ext-link-type="doi" xlink:href="10.5852/ejt.2015.162">https://doi.org/10.5852/ejt.2015.162</ext-link></mixed-citation></ref><ref id="B28"><mixed-citation xmlns:xlink="http://www.w3.org/1999/xlink" xlink:type="simple"><person-group><name name-style="western"><surname>Huber</surname><given-names>BA</given-names></name></person-group> (<year>2005a</year>) Revision of the genus <italic><tp:taxon-name><tp:taxon-name-part taxon-name-part-type="genus">Spermophora</tp:taxon-name-part></tp:taxon-name></italic> Hentz in Southeast Asia and on the Pacific Islands, with descriptions of three new genera (<tp:taxon-name><tp:taxon-name-part taxon-name-part-type="order">Araneae</tp:taxon-name-part></tp:taxon-name>: <tp:taxon-name><tp:taxon-name-part taxon-name-part-type="family">Pholcidae</tp:taxon-name-part></tp:taxon-name>). Zoologische Mededelingen 79/2(4): 61–172.</mixed-citation></ref><ref id="B11"><mixed-citation xmlns:xlink="http://www.w3.org/1999/xlink" xlink:type="simple"><person-group><name name-style="western"><surname>Deeleman-Reinhold</surname><given-names>CL</given-names></name></person-group> (<year>1986a</year>) <article-title>Leaf-dwelling <tp:taxon-name><tp:taxon-name-part taxon-name-part-type="family">Pholcidae</tp:taxon-name-part></tp:taxon-name> in Indo-Australian rain forests.</article-title> In: <person-group><name name-style="western"><surname>Eberhard</surname><given-names>WG</given-names></name><name name-style="western"><surname>Lubin</surname><given-names>YD</given-names></name><name name-style="western"><surname>Robinson</surname><given-names>BC</given-names></name></person-group> (<role>Eds</role>) <issue-title>Proceedings of the Ninth International Congress of Arachnology (Panama), 1983.</issue-title><source>Smithsonian Tropical Research Institute, Balboa, Republic of Panama</source>, <fpage>45</fpage>–<lpage>48</lpage>.</mixed-citation></ref><ref id="B29"><mixed-citation xmlns:xlink="http://www.w3.org/1999/xlink" xlink:type="simple"><person-group><name name-style="western"><surname>Huber</surname><given-names>BA</given-names></name></person-group> (<year>2005b</year>) <article-title>High species diversity, male-female coevolution, and metaphyly in Southeast Asian pholcid spiders: the case of <italic><tp:taxon-name><tp:taxon-name-part taxon-name-part-type="genus">Belisana</tp:taxon-name-part></tp:taxon-name></italic> Thorell 1898 (<tp:taxon-name><tp:taxon-name-part taxon-name-part-type="order">Araneae</tp:taxon-name-part></tp:taxon-name>, <tp:taxon-name><tp:taxon-name-part taxon-name-part-type="family">Pholcidae</tp:taxon-name-part></tp:taxon-name>).</article-title><source>Zoologica</source><volume>155</volume>: <fpage>1</fpage>–<lpage>126</lpage>.</mixed-citation></ref><ref id="B40"><mixed-citation xmlns:xlink="http://www.w3.org/1999/xlink" xlink:type="simple"><person-group><name name-style="western"><surname>Huber</surname><given-names>BA</given-names></name><name name-style="western"><surname>Benjamin</surname><given-names>S</given-names></name></person-group> (<year>2005</year>) <article-title>The pholcid spiders from Sri Lanka: redescription of <italic><tp:taxon-name><tp:taxon-name-part taxon-name-part-type="genus">Pholcus</tp:taxon-name-part><tp:taxon-name-part taxon-name-part-type="species">ceylonicus</tp:taxon-name-part></tp:taxon-name></italic> and description of <italic><tp:taxon-name><tp:taxon-name-part taxon-name-part-type="genus">Wanniyala</tp:taxon-name-part></tp:taxon-name></italic> new genus (<tp:taxon-name><tp:taxon-name-part taxon-name-part-type="order">Araneae</tp:taxon-name-part></tp:taxon-name>: <tp:taxon-name><tp:taxon-name-part taxon-name-part-type="family">Pholcidae</tp:taxon-name-part></tp:taxon-name>).</article-title><source>Journal of Natural History</source><volume>39</volume>(<issue>37</issue>): <fpage>3305</fpage>–<lpage>3319</lpage>. <ext-link xlink:type="simple" ext-link-type="doi" xlink:href="10.1080/00222930500145123">https://doi.org/10.1080/00222930500145123</ext-link></mixed-citation></ref><ref id="B26"><mixed-citation xmlns:xlink="http://www.w3.org/1999/xlink" xlink:type="simple"><person-group><name name-style="western"><surname>Huber</surname><given-names>BA</given-names></name></person-group> (<year>2003b</year>) <article-title>High species diversity in one of the dominant groups of spiders in East African montane forests (<tp:taxon-name><tp:taxon-name-part taxon-name-part-type="order">Araneae</tp:taxon-name-part></tp:taxon-name>: <tp:taxon-name><tp:taxon-name-part taxon-name-part-type="family">Pholcidae</tp:taxon-name-part></tp:taxon-name>: <italic><tp:taxon-name><tp:taxon-name-part taxon-name-part-type="genus">Buitinga</tp:taxon-name-part></tp:taxon-name></italic> n. gen., <italic><tp:taxon-name><tp:taxon-name-part taxon-name-part-type="genus">Spermophora</tp:taxon-name-part></tp:taxon-name></italic> Hentz).</article-title><source>Zoological Journal of the Linnean Society</source><volume>137</volume>: <fpage>555</fpage>–<lpage>619</lpage>. <ext-link xlink:type="simple" ext-link-type="doi" xlink:href="10.1046/j.1096-3642.2003.00053.x">https://doi.org/10.1046/j.1096-3642.2003.00053.x</ext-link></mixed-citation></ref><ref id="B46"><mixed-citation xmlns:xlink="http://www.w3.org/1999/xlink" xlink:type="simple"><person-group><name name-style="western"><surname>Huber</surname><given-names>BA</given-names></name><name name-style="western"><surname>Kwapong</surname><given-names>P</given-names></name></person-group> (<year>2013</year>) <article-title>West African pholcid spiders: an overview, with descriptions of five new species (<tp:taxon-name><tp:taxon-name-part taxon-name-part-type="order">Araneae</tp:taxon-name-part></tp:taxon-name>, <tp:taxon-name><tp:taxon-name-part taxon-name-part-type="family">Pholcidae</tp:taxon-name-part></tp:taxon-name>).</article-title><source>European Journal of Taxonomy</source><volume>59</volume>: <fpage>1</fpage>–<lpage>44</lpage>. <ext-link xlink:type="simple" ext-link-type="doi" xlink:href="10.5852/ejt.2013.59">https://doi.org/10.5852/ejt.2013.59</ext-link></mixed-citation></ref></ref-list></tp:taxon-treatment>
