# Supplementary material for: The phylogeny of pholcid spiders: a critical evaluation of relationships suggested by molecular data (Araneae, Pholcidae)
Source: Zookeys. 2018 Oct 10;(789):51–101. doi: 10.3897/zookeys.789.22781 (PMC6193417; doi:10.3897/zookeys.789.22781)
Supplement: XML Treatment for Pholcinae ‘group 2’ [file zookeys.789.22781-treatment7.xml]

<!DOCTYPE tp:taxon-treatment
  PUBLIC "-//TaxonX//DTD Taxonomic Treatment Publishing DTD v0 20100105//EN" "tax-treatment-NSO.dtd">
<tp:taxon-treatment xmlns:tp="http://www.plazi.org/taxpub"><tp:treatment-meta><kwd-group><label>Taxon classification</label><kwd><named-content xmlns:xlink="http://www.w3.org/1999/xlink" content-type="kingdom">Animalia</named-content></kwd><kwd><named-content xmlns:xlink="http://www.w3.org/1999/xlink" content-type="order">Araneae</named-content></kwd><kwd><named-content xmlns:xlink="http://www.w3.org/1999/xlink" content-type="family">Pholcidae</named-content></kwd></kwd-group><mixed-citation publication-type="journal"><person-group><name><surname>Huber</surname><given-names>Bernhard A.</given-names></name><name><surname>Eberle</surname><given-names>Jonas</given-names></name><name><surname>Dimitrov</surname><given-names>Dimitar</given-names></name></person-group><article-title>The phylogeny of pholcid spiders: a critical evaluation of relationships suggested by molecular data (<tp:taxon-name><tp:taxon-name-part taxon-name-part-type="order">Araneae</tp:taxon-name-part></tp:taxon-name>, <tp:taxon-name><tp:taxon-name-part taxon-name-part-type="family">Pholcidae</tp:taxon-name-part></tp:taxon-name>)</article-title><source>Zookeys</source><day>10</day><month>10</month><year>2018</year><volume>2018</volume><issue>789</issue><fpage>51</fpage><lpage>101</lpage><pub-id pub-id-type="doi">10.3897/zookeys.789.22781</pub-id></mixed-citation></tp:treatment-meta><tp:nomenclature><tp:taxon-name>
            <tp:taxon-name-part taxon-name-part-type="subfamily">Pholcinae ‘group 2’</tp:taxon-name-part>
          </tp:taxon-name><xref ref-type="fig" rid="F9">Figure 9</xref></tp:nomenclature><tp:treatment-sec sec-type="remarks" id="SECID0EJKBI"><title>Remarks.</title><p>This operational group (Figure <xref ref-type="fig" rid="F9">9</xref> part, i.e., without the ‘<italic><tp:taxon-name><tp:taxon-name-part taxon-name-part-type="genus" reg="Spermophora">Spermophora</tp:taxon-name-part></tp:taxon-name></italic>’ <italic><tp:taxon-name><tp:taxon-name-part taxon-name-part-type="genus" reg="Spermophora"/><tp:taxon-name-part taxon-name-part-type="species" reg="dieke">dieke</tp:taxon-name-part></tp:taxon-name></italic> group and <italic><tp:taxon-name><tp:taxon-name-part taxon-name-part-type="genus" reg="Quamtana">Quamtana</tp:taxon-name-part></tp:taxon-name></italic>) is similar to ‘group 1’ in that it is composed entirely of six-eyed species. It is weakly supported, indicating that the exact placement of its two clades among other <tp:taxon-name><tp:taxon-name-part taxon-name-part-type="subfamily">Pholcinae</tp:taxon-name-part></tp:taxon-name> remains dubious. The two clades, however, both receive high to full support in all analyses. The first clade unites the African genera <italic><tp:taxon-name><tp:taxon-name-part taxon-name-part-type="genus" reg="Anansus">Anansus</tp:taxon-name-part></tp:taxon-name></italic> Huber, 2007 and <italic><tp:taxon-name><tp:taxon-name-part taxon-name-part-type="genus" reg="Nyikoa">Nyikoa</tp:taxon-name-part></tp:taxon-name></italic> Huber, 2007 with the Madagascan genus <italic><tp:taxon-name><tp:taxon-name-part taxon-name-part-type="genus" reg="Zatavua">Zatavua</tp:taxon-name-part></tp:taxon-name></italic> Huber, 2003. In a cladistic analysis of morphological characters (<xref ref-type="bibr" rid="B30">Huber 2007</xref>), the group was also recovered (even though as paraphyletic) when using successive character weighting (but not when using equal character weights). The character supporting this close relationship was the proximal cheliceral apophyses that point backwards in <italic><tp:taxon-name><tp:taxon-name-part taxon-name-part-type="genus" reg="Anansus">Anansus</tp:taxon-name-part></tp:taxon-name></italic> just as in <italic><tp:taxon-name><tp:taxon-name-part taxon-name-part-type="genus" reg="Nyikoa">Nyikoa</tp:taxon-name-part></tp:taxon-name></italic> and <italic><tp:taxon-name><tp:taxon-name-part taxon-name-part-type="genus" reg="Zatavua">Zatavua</tp:taxon-name-part></tp:taxon-name></italic> (<xref ref-type="bibr" rid="B30">Huber 2007</xref>). The idea that these genera might be ‘basal’ in <tp:taxon-name><tp:taxon-name-part taxon-name-part-type="subfamily">Pholcinae</tp:taxon-name-part></tp:taxon-name>, i.e., sister to all other <tp:taxon-name><tp:taxon-name-part taxon-name-part-type="subfamily">Pholcinae</tp:taxon-name-part></tp:taxon-name> (<xref ref-type="bibr" rid="B25">Huber 2003a</xref>, <xref ref-type="bibr" rid="B30">2007</xref>) is not supported by our analyses, but considering the low support values at deeper nodes within the subfamily it is neither strongly contradicted.</p><p>The second clade is the New World genus <italic><tp:taxon-name><tp:taxon-name-part taxon-name-part-type="genus" reg="Metagonia">Metagonia</tp:taxon-name-part></tp:taxon-name></italic>. The genus is species-rich (currently 85 species) and ranges from Argentina to Mexico. The monophyly of the genus has never been seriously contested, and its position among the otherwise almost exclusively Old World <tp:taxon-name><tp:taxon-name-part taxon-name-part-type="subfamily">Pholcinae</tp:taxon-name-part></tp:taxon-name> has been strongly supported before, both using morphology (<xref ref-type="bibr" rid="B23">Huber 2000</xref>) and molecules (<xref ref-type="bibr" rid="B10">Bruvo-Mađarić et al. 2005</xref>, <xref ref-type="bibr" rid="B14">Dimitrov et al. 2013</xref>). Our analyses include 30 species of <italic><tp:taxon-name><tp:taxon-name-part taxon-name-part-type="genus" reg="Metagonia">Metagonia</tp:taxon-name-part></tp:taxon-name></italic>, and provide for the first time a test of the operational species groups proposed in <xref ref-type="bibr" rid="B23">Huber (2000</xref>: 54–55). Even though those groups were not based on formal cladistic analysis (such an analysis has not yet been performed for <italic><tp:taxon-name><tp:taxon-name-part taxon-name-part-type="genus" reg="Metagonia">Metagonia</tp:taxon-name-part></tp:taxon-name></italic>) but on overall and specific similarities, all of them appear mostly or entirely congruent with the present analyses (the only exception is the single aberrant <italic><tp:taxon-name><tp:taxon-name-part taxon-name-part-type="genus" reg="Metagonia">M.</tp:taxon-name-part><tp:taxon-name-part taxon-name-part-type="species" reg="globulosa">globulosa</tp:taxon-name-part></tp:taxon-name></italic>). They are listed here in the sequence in which they appear in Figure <xref ref-type="fig" rid="F9">9</xref>, with newly proposed informal names. (1) <italic><tp:taxon-name><tp:taxon-name-part taxon-name-part-type="genus" reg="Metagonia"/><tp:taxon-name-part taxon-name-part-type="species" reg="taruma">taruma</tp:taxon-name-part></tp:taxon-name></italic> group (group “3” in <xref ref-type="bibr" rid="B23">Huber 2000</xref>); a South American group that is here resolved as monophyletic and not as a paraphyletic ‘basal’ group as speculated before (<xref ref-type="bibr" rid="B23">Huber 2000</xref>); (2) <italic>petropolis</italic> group (no species was known in 2000); a group of litter-dwelling species restricted to the Brazilian Atlantic Forest (<xref ref-type="bibr" rid="B51">Huber et al. 2005b</xref>); (3) <italic><tp:taxon-name><tp:taxon-name-part taxon-name-part-type="genus" reg="Metagonia"/><tp:taxon-name-part taxon-name-part-type="species" reg="bifida">bifida</tp:taxon-name-part></tp:taxon-name></italic> group (group “1” in <xref ref-type="bibr" rid="B23">Huber 2000</xref>); this South American group includes the type species <italic><tp:taxon-name><tp:taxon-name-part taxon-name-part-type="genus" reg="Metagonia">M.</tp:taxon-name-part><tp:taxon-name-part taxon-name-part-type="species" reg="bifida">bifida</tp:taxon-name-part></tp:taxon-name></italic> Simon, 1893; all species included share a sclerotized epigynum and (except for the ‘basal’ undescribed species “G062”) a distinctively bifid abdomen; (4) <italic>potiguar</italic> group (not recognized in <xref ref-type="bibr" rid="B23">Huber 2000</xref>); this group includes cave dwelling species in Brazil (<italic><tp:taxon-name><tp:taxon-name-part taxon-name-part-type="genus" reg="Metagonia">M.</tp:taxon-name-part><tp:taxon-name-part taxon-name-part-type="species" reg="potiguar">potiguar</tp:taxon-name-part></tp:taxon-name></italic> Ferreira et al. 2011) and Jamaica (<italic><tp:taxon-name><tp:taxon-name-part taxon-name-part-type="genus" reg="Metagonia">M.</tp:taxon-name-part><tp:taxon-name-part taxon-name-part-type="species" reg="jamaica">jamaica</tp:taxon-name-part></tp:taxon-name></italic> Gertsch, 1986) and the aberrant litter-dwelling <italic><tp:taxon-name><tp:taxon-name-part taxon-name-part-type="genus" reg="Metagonia">M.</tp:taxon-name-part><tp:taxon-name-part taxon-name-part-type="species" reg="globulosa">globulosa</tp:taxon-name-part></tp:taxon-name></italic> Huber, 2000 (which was misplaced in group “5” in <xref ref-type="bibr" rid="B23">Huber 2000</xref>); <italic>rica</italic> group (group “4” in <xref ref-type="bibr" rid="B23">Huber 2000</xref>); a mainly North and Central American <!--PageBreak-->group, possibly ranging into South America, but not including all Caribbean and Central American species as speculated previously (<xref ref-type="bibr" rid="B23">Huber 2000</xref>; see previous group); (5) <italic>furcata</italic> group (group “5” in <xref ref-type="bibr" rid="B23">Huber 2000</xref>, together with <italic><tp:taxon-name><tp:taxon-name-part taxon-name-part-type="genus" reg="Metagonia">M.</tp:taxon-name-part><tp:taxon-name-part taxon-name-part-type="species" reg="globulosa">globulosa</tp:taxon-name-part></tp:taxon-name></italic>); includes only <italic><tp:taxon-name><tp:taxon-name-part taxon-name-part-type="genus" reg="Metagonia">M.</tp:taxon-name-part><tp:taxon-name-part taxon-name-part-type="species" reg="furcata">furcata</tp:taxon-name-part></tp:taxon-name></italic> Huber, 2000 and the undescribed species “Br09-55”; as suspected previously (<xref ref-type="bibr" rid="B23">Huber 2000</xref>), it is close to (sister of) the next group; (6) <italic>delicata</italic> group (group “2” in <xref ref-type="bibr" rid="B23">Huber 2000</xref>); this group is composed of very small species and ranges from Mexico to northern Argentina.</p></tp:treatment-sec><tp:treatment-sec><!--Section generated to contain objects referenced in tp:taxon-treatment.--><fig id="F9" position="float" orientation="portrait"><label>Figure 9.</label><caption><p>Pholcinae ‘group 2’ (<italic><tp:taxon-name><tp:taxon-name-part taxon-name-part-type="genus" reg="Zatavua">Zatavua</tp:taxon-name-part></tp:taxon-name></italic> and relatives, <italic><tp:taxon-name><tp:taxon-name-part taxon-name-part-type="genus" reg="Metagonia">Metagonia</tp:taxon-name-part></tp:taxon-name></italic>), and <italic><tp:taxon-name><tp:taxon-name-part taxon-name-part-type="genus" reg="Quamtana">Quamtana</tp:taxon-name-part></tp:taxon-name></italic> (marked: non-South African species). Photos <bold>a</bold><italic><tp:taxon-name><tp:taxon-name-part taxon-name-part-type="genus" reg="Metagonia">Metagonia</tp:taxon-name-part><tp:taxon-name-part taxon-name-part-type="species" reg="taruma">taruma</tp:taxon-name-part></tp:taxon-name></italic> (Brazil) <bold>b</bold><italic><tp:taxon-name><tp:taxon-name-part taxon-name-part-type="genus" reg="Metagonia">Metagonia</tp:taxon-name-part></tp:taxon-name></italic> sp. n. “Br07-1” (Brazil) <bold>c</bold><italic><tp:taxon-name><tp:taxon-name-part taxon-name-part-type="genus" reg="Metagonia">Metagonia</tp:taxon-name-part><tp:taxon-name-part taxon-name-part-type="species" reg="bifida">bifida</tp:taxon-name-part></tp:taxon-name></italic>? (Brazil) <bold>d</bold><italic><tp:taxon-name><tp:taxon-name-part taxon-name-part-type="genus" reg="Quamtana">Quamtana</tp:taxon-name-part></tp:taxon-name></italic> sp. n. (cf. <italic>mabusai</italic>) (Germany).</p></caption><graphic xmlns:xlink="http://www.w3.org/1999/xlink" xlink:href="zookeys-789-051-g009.jpg" position="float" orientation="portrait" xlink:type="simple" id="oo_234245.jpg"/></fig></tp:treatment-sec><ref-list><ref id="B30"><mixed-citation xmlns:xlink="http://www.w3.org/1999/xlink" xlink:type="simple"><person-group><name name-style="western"><surname>Huber</surname><given-names>BA</given-names></name></person-group> (<year>2007</year>) <article-title>Two new genera of small, six-eyed pholcid spiders from West Africa, and first record of <italic><tp:taxon-name><tp:taxon-name-part taxon-name-part-type="genus">Spermophorides</tp:taxon-name-part></tp:taxon-name></italic> for mainland Africa (<tp:taxon-name><tp:taxon-name-part taxon-name-part-type="order">Araneae</tp:taxon-name-part></tp:taxon-name>: <tp:taxon-name><tp:taxon-name-part taxon-name-part-type="family">Pholcidae</tp:taxon-name-part></tp:taxon-name>).</article-title><source>Zootaxa</source><volume>1635</volume>: <fpage>23</fpage>–<lpage>43</lpage>.</mixed-citation></ref><ref id="B25"><mixed-citation xmlns:xlink="http://www.w3.org/1999/xlink" xlink:type="simple"><person-group><name name-style="western"><surname>Huber</surname><given-names>BA</given-names></name></person-group> (<year>2003a</year>) <article-title>Cladistic analysis of Malagasy pholcid spiders reveals generic level endemism: Revision of <italic><tp:taxon-name><tp:taxon-name-part taxon-name-part-type="genus">Zatavua</tp:taxon-name-part></tp:taxon-name></italic> n. gen. and <italic><tp:taxon-name><tp:taxon-name-part taxon-name-part-type="genus">Paramicromerys</tp:taxon-name-part></tp:taxon-name></italic> Millot (<tp:taxon-name><tp:taxon-name-part taxon-name-part-type="family">Pholcidae</tp:taxon-name-part></tp:taxon-name>, <tp:taxon-name><tp:taxon-name-part taxon-name-part-type="order">Araneae</tp:taxon-name-part></tp:taxon-name>).</article-title><source>Zoological Journal of the Linnean Society</source><volume>137</volume>: <fpage>261</fpage>–<lpage>318</lpage>. <ext-link xlink:type="simple" ext-link-type="doi" xlink:href="10.1046/j.1096-3642.2003.00046.x">https://doi.org/10.1046/j.1096-3642.2003.00046.x</ext-link></mixed-citation></ref><ref id="B23"><mixed-citation xmlns:xlink="http://www.w3.org/1999/xlink" xlink:type="simple"><person-group><name name-style="western"><surname>Huber</surname><given-names>BA</given-names></name></person-group> (<year>2000</year>) <article-title>New World pholcid spiders (<tp:taxon-name><tp:taxon-name-part taxon-name-part-type="order">Araneae</tp:taxon-name-part></tp:taxon-name>: <tp:taxon-name><tp:taxon-name-part taxon-name-part-type="family">Pholcidae</tp:taxon-name-part></tp:taxon-name>): a revision at generic level.</article-title><source>Bulletin of the American Museum of Natural History</source><volume>254</volume>: <fpage>1</fpage>–<lpage>348</lpage>. <ext-link xlink:type="simple" ext-link-type="doi" xlink:href="10.1206/0003-0090(2000)254%3C0001:NWPSAP%3E2.0.CO;2">https://doi.org/10.1206/0003-0090(2000)254&lt;0001:NWPSAP&gt;2.0.CO;2</ext-link></mixed-citation></ref><ref id="B10"><mixed-citation xmlns:xlink="http://www.w3.org/1999/xlink" xlink:type="simple"><person-group><name name-style="western"><surname>Bruvo-Mađarić</surname><given-names>B</given-names></name><name name-style="western"><surname>Huber</surname><given-names>BA</given-names></name><name name-style="western"><surname>Steinacher</surname><given-names>A</given-names></name><name name-style="western"><surname>Pass</surname><given-names>G</given-names></name></person-group> (<year>2005</year>) <article-title>Phylogeny of pholcid spiders (<tp:taxon-name><tp:taxon-name-part taxon-name-part-type="order">Araneae</tp:taxon-name-part></tp:taxon-name>: <tp:taxon-name><tp:taxon-name-part taxon-name-part-type="family">Pholcidae</tp:taxon-name-part></tp:taxon-name>): combined analysis using morphology and molecules.</article-title><source>Molecular Phylogenetics and Evolution</source><volume>37</volume>: <fpage>661</fpage>–<lpage>673</lpage>. <ext-link xlink:type="simple" ext-link-type="doi" xlink:href="10.1016/j.ympev.2005.08.016">https://doi.org/10.1016/j.ympev.2005.08.016</ext-link></mixed-citation></ref><ref id="B14"><mixed-citation xmlns:xlink="http://www.w3.org/1999/xlink" xlink:type="simple"><person-group><name name-style="western"><surname>Dimitrov</surname><given-names>D</given-names></name><name name-style="western"><surname>Astrin</surname><given-names>JJ</given-names></name><name name-style="western"><surname>Huber</surname><given-names>BA</given-names></name></person-group> (<year>2013</year>) <article-title>Pholcid spider molecular systematics revisited, with new insights into the biogeography and the evolution of the group.</article-title><source>Cladistics</source><volume>29</volume>: <fpage>132</fpage>–<lpage>146</lpage>. <ext-link xlink:type="simple" ext-link-type="doi" xlink:href="10.1111/j.1096-0031.2012.00419.x">https://doi.org/10.1111/j.1096-0031.2012.00419.x</ext-link></mixed-citation></ref><ref id="B51"><mixed-citation xmlns:xlink="http://www.w3.org/1999/xlink" xlink:type="simple"><person-group><name name-style="western"><surname>Huber</surname><given-names>BA</given-names></name><name name-style="western"><surname>Rheims</surname><given-names>CA</given-names></name><name name-style="western"><surname>Brescovit</surname><given-names>AD</given-names></name></person-group> (<year>2005b</year>) <article-title>Two new species of litter-dwelling <italic><tp:taxon-name><tp:taxon-name-part taxon-name-part-type="genus">Metagonia</tp:taxon-name-part></tp:taxon-name></italic> spiders (<tp:taxon-name><tp:taxon-name-part taxon-name-part-type="order">Araneae</tp:taxon-name-part></tp:taxon-name>, <tp:taxon-name><tp:taxon-name-part taxon-name-part-type="family">Pholcidae</tp:taxon-name-part></tp:taxon-name>) document both rapid and slow genital evolution.</article-title><source>Acta Zoologica (Stockholm)</source><volume>86</volume>: <fpage>33</fpage>–<lpage>40</lpage>. <ext-link xlink:type="simple" ext-link-type="doi" xlink:href="10.1111/j.0001-7272.2005.00184">https://doi.org/10.1111/j.0001-7272.2005.00184</ext-link></mixed-citation></ref></ref-list></tp:taxon-treatment>
