# Supplementary material for: The phylogeny of pholcid spiders: a critical evaluation of relationships suggested by molecular data (Araneae, Pholcidae)
Source: Zookeys. 2018 Oct 10;(789):51–101. doi: 10.3897/zookeys.789.22781 (PMC6193417; doi:10.3897/zookeys.789.22781)
Supplement: XML Treatment for Pholcinae ‘group 3’ [file zookeys.789.22781-treatment8.xml]

<!DOCTYPE tp:taxon-treatment
  PUBLIC "-//TaxonX//DTD Taxonomic Treatment Publishing DTD v0 20100105//EN" "tax-treatment-NSO.dtd">
<tp:taxon-treatment xmlns:tp="http://www.plazi.org/taxpub"><tp:treatment-meta><kwd-group><label>Taxon classification</label><kwd><named-content xmlns:xlink="http://www.w3.org/1999/xlink" content-type="kingdom">Animalia</named-content></kwd><kwd><named-content xmlns:xlink="http://www.w3.org/1999/xlink" content-type="order">Araneae</named-content></kwd><kwd><named-content xmlns:xlink="http://www.w3.org/1999/xlink" content-type="family">Pholcidae</named-content></kwd></kwd-group><mixed-citation publication-type="journal"><person-group><name><surname>Huber</surname><given-names>Bernhard A.</given-names></name><name><surname>Eberle</surname><given-names>Jonas</given-names></name><name><surname>Dimitrov</surname><given-names>Dimitar</given-names></name></person-group><article-title>The phylogeny of pholcid spiders: a critical evaluation of relationships suggested by molecular data (<tp:taxon-name><tp:taxon-name-part taxon-name-part-type="order">Araneae</tp:taxon-name-part></tp:taxon-name>, <tp:taxon-name><tp:taxon-name-part taxon-name-part-type="family">Pholcidae</tp:taxon-name-part></tp:taxon-name>)</article-title><source>Zookeys</source><day>10</day><month>10</month><year>2018</year><volume>2018</volume><issue>789</issue><fpage>51</fpage><lpage>101</lpage><pub-id pub-id-type="doi">10.3897/zookeys.789.22781</pub-id></mixed-citation></tp:treatment-meta><tp:nomenclature><tp:taxon-name>
            <tp:taxon-name-part taxon-name-part-type="subfamily">Pholcinae ‘group 3’</tp:taxon-name-part>
          </tp:taxon-name><xref ref-type="fig" rid="F9">Figs 9</xref><xref ref-type="fig" rid="F10">, 10</xref><xref ref-type="fig" rid="F11">, 11</xref><xref ref-type="fig" rid="F12">, 12</xref><!--PageBreak--></tp:nomenclature><tp:treatment-sec sec-type="remarks" id="SECID0E3VBI"><title>Remarks.</title><p>A sister-group relationship between the African genus <italic><tp:taxon-name><tp:taxon-name-part taxon-name-part-type="genus" reg="Quamtana">Quamtana</tp:taxon-name-part></tp:taxon-name></italic> and the <italic><tp:taxon-name><tp:taxon-name-part taxon-name-part-type="genus" reg="Pholcus">Pholcus</tp:taxon-name-part></tp:taxon-name></italic> group of genera (Figure <xref ref-type="fig" rid="F9">9</xref>) is recovered in all our analyses. Support values are low, but a morphological cladistic analysis has partly suggested the same relationship (based on a distinct sclerite connecting the genital bulb to the palpal tarsus; <xref ref-type="bibr" rid="B27">Huber 2003c</xref>). The monophyly of <italic><tp:taxon-name><tp:taxon-name-part taxon-name-part-type="genus" reg="Quamtana">Quamtana</tp:taxon-name-part></tp:taxon-name></italic> is highly supported in all analyses (except for the 4+ genes analysis). It was also supported by morphological data when using character weighting (but not in the equal weights analysis; <xref ref-type="bibr" rid="B27">Huber 2003c</xref>).</p><p>Within <italic><tp:taxon-name><tp:taxon-name-part taxon-name-part-type="genus" reg="Quamtana">Quamtana</tp:taxon-name-part></tp:taxon-name></italic> (Figure <xref ref-type="fig" rid="F9">9</xref>), our data suggest that there is no simple geographic pattern with respect to South African species (the large majority) versus species from other parts of Africa (marked in Figure <xref ref-type="fig" rid="F9">9</xref>). By contrast, three species groups with reasonable to full support include species from both South Africa and other regions: the South African <italic><tp:taxon-name><tp:taxon-name-part taxon-name-part-type="genus" reg="Quamtana">Q.</tp:taxon-name-part><tp:taxon-name-part taxon-name-part-type="species" reg="filmeri">filmeri</tp:taxon-name-part></tp:taxon-name></italic> Huber, 2003 is sister to the Madagascan undescribed species “CAS5”; the South African <italic><tp:taxon-name><tp:taxon-name-part taxon-name-part-type="genus" reg="Quamtana">Q.</tp:taxon-name-part><tp:taxon-name-part taxon-name-part-type="species" reg="vidal">vidal</tp:taxon-name-part></tp:taxon-name></italic> Huber, 2003 and <italic><tp:taxon-name><tp:taxon-name-part taxon-name-part-type="genus" reg="Quamtana">Q.</tp:taxon-name-part><tp:taxon-name-part taxon-name-part-type="species" reg="umzinto">umzinto</tp:taxon-name-part></tp:taxon-name></italic> Huber, 2003 are placed in a group with species from East and Central Africa (<italic><tp:taxon-name><tp:taxon-name-part taxon-name-part-type="genus" reg="Quamtana">Q.</tp:taxon-name-part><tp:taxon-name-part taxon-name-part-type="species" reg="kabale">kabale</tp:taxon-name-part></tp:taxon-name></italic> Huber, 2003, “Cam117”); and the group including the South African <italic><tp:taxon-name><tp:taxon-name-part taxon-name-part-type="genus" reg="Quamtana">Q.</tp:taxon-name-part><tp:taxon-name-part taxon-name-part-type="species" reg="embuleni">embuleni</tp:taxon-name-part></tp:taxon-name></italic> Huber, 2003 and <italic><tp:taxon-name><tp:taxon-name-part taxon-name-part-type="genus" reg="Quamtana">Q.</tp:taxon-name-part><tp:taxon-name-part taxon-name-part-type="species" reg="bonamanzi">bonamanzi</tp:taxon-name-part></tp:taxon-name></italic> Huber, 2003 also includes species from East and Central Africa (<italic><tp:taxon-name><tp:taxon-name-part taxon-name-part-type="genus" reg="Quamtana">Q.</tp:taxon-name-part><tp:taxon-name-part taxon-name-part-type="species" reg="kitahurira">kitahurira</tp:taxon-name-part></tp:taxon-name></italic> Huber, 2003, <italic><tp:taxon-name><tp:taxon-name-part taxon-name-part-type="genus" reg="Quamtana">Q.</tp:taxon-name-part><tp:taxon-name-part taxon-name-part-type="species" reg="oku">oku</tp:taxon-name-part></tp:taxon-name></italic> Huber, 2003). We suspect that <italic><tp:taxon-name><tp:taxon-name-part taxon-name-part-type="genus" reg="Quamtana">Quamtana</tp:taxon-name-part></tp:taxon-name></italic> was once widely distributed throughout Africa but largely replaced by more modern taxa in humid regions and extinguished in northern Africa. The Paris amber fossil <italic><tp:taxon-name><tp:taxon-name-part taxon-name-part-type="genus" reg="Quamtana">Quamtana</tp:taxon-name-part><tp:taxon-name-part taxon-name-part-type="species" reg="huberi">huberi</tp:taxon-name-part></tp:taxon-name></italic> Penney, 2007 supports this view, but its generic assignment is uncertain (<xref ref-type="bibr" rid="B62">Penney 2007</xref>).</p><p>All remaining clades together (Figs <xref ref-type="fig" rid="F10">10</xref>–<xref ref-type="fig" rid="F12">12</xref>) represent the <italic><tp:taxon-name><tp:taxon-name-part taxon-name-part-type="genus" reg="Pholcus">Pholcus</tp:taxon-name-part></tp:taxon-name></italic> group of genera <italic>sensu</italic><xref ref-type="bibr" rid="B31">Huber (2011a)</xref>. This clade was first proposed in Huber &amp; Fleckenstein (2009) based on the distinctive simplified shape of the tarsus IV comb-hairs, and later supported in a cladistic morphological analysis by an additional character (female epigynal ‘knob’) (<xref ref-type="bibr" rid="B31">Huber 2011a</xref>). All our analyses fully support this clade. The previous morphological analysis (<xref ref-type="bibr" rid="B31">Huber 2011a</xref>) identified two major problems within this clade: (1) relationships among genera were basically unresolved, resulting in large polytomies; and (2) several species groups assigned to <italic><tp:taxon-name><tp:taxon-name-part taxon-name-part-type="genus" reg="Pholcus">Pholcus</tp:taxon-name-part></tp:taxon-name></italic> appeared more closely related to other genera. The present analysis strongly supports the polyphyly of <italic><tp:taxon-name><tp:taxon-name-part taxon-name-part-type="genus" reg="Pholcus">Pholcus</tp:taxon-name-part></tp:taxon-name></italic> in its previous composition, and it provides for the first time a reasonable framework to redefine generic limits in this large group (currently 501 species).</p><!--PageBreak--><p>The first major clade within the <italic><tp:taxon-name><tp:taxon-name-part taxon-name-part-type="genus" reg="Pholcus">Pholcus</tp:taxon-name-part></tp:taxon-name></italic> group of genera (Figure <xref ref-type="fig" rid="F10">10</xref>) is composed of three Southeast Asian genera (<italic><tp:taxon-name><tp:taxon-name-part taxon-name-part-type="genus" reg="Calapnita">Calapnita</tp:taxon-name-part></tp:taxon-name></italic>, <italic><tp:taxon-name><tp:taxon-name-part taxon-name-part-type="genus" reg="Panjange">Panjange</tp:taxon-name-part></tp:taxon-name></italic>, <italic><tp:taxon-name><tp:taxon-name-part taxon-name-part-type="genus" reg="Uthina">Uthina</tp:taxon-name-part></tp:taxon-name></italic> Simon, 1893) as well as several Southeast Asian and Sri Lankan species groups that were originally tentatively assigned to <italic><tp:taxon-name><tp:taxon-name-part taxon-name-part-type="genus" reg="Pholcus">Pholcus</tp:taxon-name-part></tp:taxon-name></italic> (<xref ref-type="bibr" rid="B31">Huber 2011a</xref>; <xref ref-type="bibr" rid="B57">Huber et al. 2016a</xref>, <xref ref-type="bibr" rid="B58">2016b</xref>, <xref ref-type="bibr" rid="B42">Huber and Dimitrov 2014</xref>). We informally call it the ‘<italic><tp:taxon-name><tp:taxon-name-part taxon-name-part-type="genus" reg="Calapnita">Calapnita</tp:taxon-name-part></tp:taxon-name></italic>-<italic><tp:taxon-name><tp:taxon-name-part taxon-name-part-type="genus" reg="Panjange">Panjange</tp:taxon-name-part></tp:taxon-name></italic> clade’ because many species in this group are leaf-dwellers, and representatives of <italic><tp:taxon-name><tp:taxon-name-part taxon-name-part-type="genus" reg="Calapnita">Calapnita</tp:taxon-name-part></tp:taxon-name></italic> and <italic><tp:taxon-name><tp:taxon-name-part taxon-name-part-type="genus" reg="Panjange">Panjange</tp:taxon-name-part></tp:taxon-name></italic> are particularly strongly adapted to life on green leaves. Remarkably, even some of the species collected in the leaf litter (under large dead leaves on the ground) look like leaf-dwellers rather than litter dwellers (i.e., they have long abdomens, long legs, light colouration; e.g., <italic><tp:taxon-name><tp:taxon-name-part taxon-name-part-type="genus" reg="Kintaqa">Kintaqa</tp:taxon-name-part><tp:taxon-name-part taxon-name-part-type="species" reg="satun">satun</tp:taxon-name-part></tp:taxon-name></italic> (Huber, 2011) and <italic><tp:taxon-name><tp:taxon-name-part taxon-name-part-type="genus" reg="Kintaqa">K.</tp:taxon-name-part><tp:taxon-name-part taxon-name-part-type="species" reg="schwendingeri">schwendingeri</tp:taxon-name-part></tp:taxon-name></italic> (Huber, 2011); and Malaysian representatives of <italic><tp:taxon-name><tp:taxon-name-part taxon-name-part-type="genus" reg="Tissahamia">Tissahamia</tp:taxon-name-part></tp:taxon-name></italic>, previously the <italic><tp:taxon-name><tp:taxon-name-part taxon-name-part-type="genus" reg="Pholcus">Pholcus</tp:taxon-name-part><tp:taxon-name-part taxon-name-part-type="species" reg="ethagala">ethagala</tp:taxon-name-part></tp:taxon-name></italic> group). Ancestral character state reconstruction suggests that the ancestor of the entire clade was leaf-dwelling (<xref ref-type="bibr" rid="B15">Eberle et al. 2018</xref>).</p><p>The present analyses reject the monophyly of <italic><tp:taxon-name><tp:taxon-name-part taxon-name-part-type="genus" reg="Calapnita">Calapnita</tp:taxon-name-part></tp:taxon-name></italic> (Figure <xref ref-type="fig" rid="F10">10</xref>). A recent cladistic analysis of morphological data (<xref ref-type="bibr" rid="B37">Huber 2017</xref>) resolved <italic><tp:taxon-name><tp:taxon-name-part taxon-name-part-type="genus" reg="Calapnita">Calapnita</tp:taxon-name-part></tp:taxon-name></italic> as monophyletic but with low support (&lt; 50 using Jackknifing). On the other hand, support for the two subgroups, previously called <italic>phyllicola</italic> group and <italic><tp:taxon-name><tp:taxon-name-part taxon-name-part-type="genus" reg="Calapnita"/><tp:taxon-name-part taxon-name-part-type="species" reg="vermiformis">vermiformis</tp:taxon-name-part></tp:taxon-name></italic> group, is full in all analyses. The two species groups have been identified long ago (<xref ref-type="bibr" rid="B12">Deeleman-Reinhold 1986b</xref>), and have been supported by cladistic analysis (<xref ref-type="bibr" rid="B37">Huber 2017</xref>). Our analyses strongly suggest that the <italic><tp:taxon-name><tp:taxon-name-part taxon-name-part-type="genus" reg="Calapnita"/><tp:taxon-name-part taxon-name-part-type="species" reg="vermiformis">vermiformis</tp:taxon-name-part></tp:taxon-name></italic> group is closer to species previously in <italic><tp:taxon-name><tp:taxon-name-part taxon-name-part-type="genus" reg="Pholcus">Pholcus</tp:taxon-name-part></tp:taxon-name></italic> than to the <italic>phyllicola</italic> group (see below). The <italic>phyllicola</italic> group is thus elevated to genus rank (<tp:taxon-name><tp:taxon-name-part taxon-name-part-type="genus" reg="Nipisa">Nipisa</tp:taxon-name-part></tp:taxon-name>; see Taxonomy section below).</p><p>Within <italic><tp:taxon-name><tp:taxon-name-part taxon-name-part-type="genus" reg="Nipisa">Nipisa</tp:taxon-name-part></tp:taxon-name></italic> (Figure <xref ref-type="fig" rid="F10">10</xref>), the internal relationships proposed previously (<xref ref-type="bibr" rid="B37">Huber 2017</xref>) are mostly supported even though data gaps are severe in this genus (several species with only two genes): (1) <italic><tp:taxon-name><tp:taxon-name-part taxon-name-part-type="genus" reg="Nipisa">N.</tp:taxon-name-part><tp:taxon-name-part taxon-name-part-type="species" reg="lehi">lehi</tp:taxon-name-part></tp:taxon-name></italic> (Huber, 2017) [but not <italic><tp:taxon-name><tp:taxon-name-part taxon-name-part-type="genus" reg="Nipisa">N.</tp:taxon-name-part><tp:taxon-name-part taxon-name-part-type="species" reg="kubah">kubah</tp:taxon-name-part></tp:taxon-name></italic> (Huber, 2017)] is a ‘basal’ species, i.e., sister to all other species (reasonable to high support); (2) a clade including the species with egg-sacs that have all eggs aligned in a single row (weak support, possibly because <italic><tp:taxon-name><tp:taxon-name-part taxon-name-part-type="genus" reg="Nipisa">N.</tp:taxon-name-part><tp:taxon-name-part taxon-name-part-type="species" reg="kubah">kubah</tp:taxon-name-part></tp:taxon-name></italic> is included, which is contradicted by morphology and egg-sac shape); (3) a clade including <italic><tp:taxon-name><tp:taxon-name-part taxon-name-part-type="genus" reg="Nipisa">N.</tp:taxon-name-part><tp:taxon-name-part taxon-name-part-type="species" reg="semengoh">semengoh</tp:taxon-name-part></tp:taxon-name></italic> (Huber, 2011) and its sister group, characterized by the position of the tarsal organ on a turret, a serrate embolus, and the shape of the pore-plates (full support).</p><p>The relationships within ‘true’ <italic><tp:taxon-name><tp:taxon-name-part taxon-name-part-type="genus" reg="Calapnita">Calapnita</tp:taxon-name-part></tp:taxon-name></italic> (previously <italic><tp:taxon-name><tp:taxon-name-part taxon-name-part-type="genus" reg="Calapnita"/><tp:taxon-name-part taxon-name-part-type="species" reg="vermiformis">vermiformis</tp:taxon-name-part></tp:taxon-name></italic> group) proposed in <xref ref-type="bibr" rid="B37">Huber (2017)</xref> are only partly supported: (1) a clade with a continuous connection between epigynal plate and ‘knob’ (all species in the present analysis except <italic><tp:taxon-name><tp:taxon-name-part taxon-name-part-type="genus" reg="Calapnita">C.</tp:taxon-name-part><tp:taxon-name-part taxon-name-part-type="species" reg="bario">bario</tp:taxon-name-part></tp:taxon-name></italic> Huber, 2017 and <italic><tp:taxon-name><tp:taxon-name-part taxon-name-part-type="genus" reg="Calapnita">C.</tp:taxon-name-part><tp:taxon-name-part taxon-name-part-type="species" reg="saluang">saluang</tp:taxon-name-part></tp:taxon-name></italic> Huber, 2011; high support); (2) within the previous clade, a clade characterized by a prolateral process at the tip of the procursus (in the present analysis: <italic><tp:taxon-name><tp:taxon-name-part taxon-name-part-type="genus" reg="Calapnita">C.</tp:taxon-name-part><tp:taxon-name-part taxon-name-part-type="species" reg="nunezae">nunezae</tp:taxon-name-part></tp:taxon-name></italic> Huber, 2017 and <italic><tp:taxon-name><tp:taxon-name-part taxon-name-part-type="genus" reg="Calapnita">C.</tp:taxon-name-part><tp:taxon-name-part taxon-name-part-type="species" reg="dinagat">dinagat</tp:taxon-name-part></tp:taxon-name></italic> Huber, 2017; full support).</p><p>The present analyses also reject the monophyly of <italic><tp:taxon-name><tp:taxon-name-part taxon-name-part-type="genus" reg="Panjange">Panjange</tp:taxon-name-part></tp:taxon-name></italic> (Figure <xref ref-type="fig" rid="F10">10</xref>). They split the genus into two unrelated lineages, one of which is equivalent to what was previously called the <italic>nigrifrons</italic> group; the other is equivalent to the previous <italic><tp:taxon-name><tp:taxon-name-part taxon-name-part-type="genus" reg="Calapnita"/><tp:taxon-name-part taxon-name-part-type="species" reg="vermiformis">vermiformis</tp:taxon-name-part></tp:taxon-name></italic> + <italic>cavicola</italic> groups (<xref ref-type="bibr" rid="B13">Deeleman-Reinhold and Platnick 1986</xref>, <xref ref-type="bibr" rid="B48">Huber and Nuñeza 2015</xref>). Our analyses place each group with reasonable to full support in clades together with species previously assigned to <italic><tp:taxon-name><tp:taxon-name-part taxon-name-part-type="genus" reg="Pholcus">Pholcus</tp:taxon-name-part></tp:taxon-name></italic>. A morphological cladistic analysis has recently <!--PageBreak-->supported the monophyly of <italic><tp:taxon-name><tp:taxon-name-part taxon-name-part-type="genus" reg="Panjange">Panjange</tp:taxon-name-part></tp:taxon-name></italic> based on the presence of parallel ridges ventrally on the procursus and on the reduction of the bulbal uncus (<xref ref-type="bibr" rid="B48">Huber and Nuñeza 2015</xref>). However, the monophyly was lost when using specific weighting parameters (implied weighting with K = 1 and K = 2), and some morphological characters do in fact support the split of <italic><tp:taxon-name><tp:taxon-name-part taxon-name-part-type="genus" reg="Panjange">Panjange</tp:taxon-name-part></tp:taxon-name></italic>: (1) the loss of distal cheliceral apophyses in ‘true’ <italic><tp:taxon-name><tp:taxon-name-part taxon-name-part-type="genus" reg="Panjange">Panjange</tp:taxon-name-part></tp:taxon-name></italic> and its closest relatives according to the present analyses; (2) the loss of an uncus in ‘true’ <italic><tp:taxon-name><tp:taxon-name-part taxon-name-part-type="genus" reg="Panjange">Panjange</tp:taxon-name-part></tp:taxon-name></italic> and its closest relatives according to the present analyses. The <italic>nigrifrons</italic> group is thus elevated to genus rank (<tp:taxon-name><tp:taxon-name-part taxon-name-part-type="genus" reg="Apokayana">Apokayana</tp:taxon-name-part></tp:taxon-name>; see Taxonomy section below).</p><p><italic><tp:taxon-name><tp:taxon-name-part taxon-name-part-type="genus" reg="Apokayana">Apokayana</tp:taxon-name-part></tp:taxon-name></italic> is recovered with full support. This is remarkable considering the fact that in the morphological analysis its equivalent (the <italic><tp:taxon-name><tp:taxon-name-part taxon-name-part-type="genus" reg="Panjange">Panjange</tp:taxon-name-part><tp:taxon-name-part taxon-name-part-type="species" reg="nigrifrons">nigrifrons</tp:taxon-name-part></tp:taxon-name></italic> group) was supported by a single homoplastic character only (<xref ref-type="bibr" rid="B48">Huber and Nuñeza 2015</xref>). Within the genus, our analyses identify two subgroups with full support each. These groups do not correspond to the relationships suggested in <xref ref-type="bibr" rid="B48">Huber and Nuñeza (2015)</xref>. In that analysis, each node was based on a single character, some of them not particularly convincing. We thus tend to prefer the present grouping even though our matrix is particularly incomplete in this genus (we did not manage to get 28S and CO1 sequences for any of the six species included).</p><p>The monophyly of ‘true’ <italic><tp:taxon-name><tp:taxon-name-part taxon-name-part-type="genus" reg="Panjange">Panjange</tp:taxon-name-part></tp:taxon-name></italic> (<italic><tp:taxon-name><tp:taxon-name-part taxon-name-part-type="genus" reg="Calapnita"/><tp:taxon-name-part taxon-name-part-type="species" reg="vermiformis">vermiformis</tp:taxon-name-part></tp:taxon-name></italic> + <italic>cavicola</italic> groups) is supported by several morphological characters (<xref ref-type="bibr" rid="B48">Huber and Nuñeza 2015</xref>), and receives high support in our present analyses (except for the 4+ genes analysis). The <italic>cavicola</italic> group (including also the two undescribed species “Ind103” and “Ind109”) was recovered as paraphyletic in <xref ref-type="bibr" rid="B48">Huber and Nuñeza (2015)</xref> but is here resolved as monophyletic. By contrast, the <italic>lanthana</italic> group which was supported by two morphological characters, one of them considered particularly strong (the unique direction of the embolus, pointing in the opposite direction of the appendix) is resolved as monophyletic only in the RogueNaRok tree; in the IQ-TREE and RAxML trees it is paraphyletic with respect to the <italic>cavicola</italic> group (actually, these trees suggest a basal trichotomy). Within the <italic>lanthana</italic> group, three species (<italic><tp:taxon-name><tp:taxon-name-part taxon-name-part-type="genus" reg="Panjange">P.</tp:taxon-name-part><tp:taxon-name-part taxon-name-part-type="species" reg="malagos">malagos</tp:taxon-name-part></tp:taxon-name></italic> Huber, 2015; <italic><tp:taxon-name><tp:taxon-name-part taxon-name-part-type="genus" reg="Panjange">P.</tp:taxon-name-part><tp:taxon-name-part taxon-name-part-type="species" reg="casaroro">casaroro</tp:taxon-name-part></tp:taxon-name></italic> Huber, 2015; <italic><tp:taxon-name><tp:taxon-name-part taxon-name-part-type="genus" reg="Panjange">P.</tp:taxon-name-part><tp:taxon-name-part taxon-name-part-type="species" reg="camiguin">camiguin</tp:taxon-name-part></tp:taxon-name></italic> Huber, 2015) share asymmetric male pedipalps, a character that is extremely rare in spiders (<xref ref-type="bibr" rid="B52">Huber et al. 2007</xref>, <xref ref-type="bibr" rid="B48">Huber and Nuñeza 2015</xref>). This group is not recovered in any of the present analyses, where it consistently includes the symmetric <italic><tp:taxon-name><tp:taxon-name-part taxon-name-part-type="genus" reg="Panjange">P.</tp:taxon-name-part><tp:taxon-name-part taxon-name-part-type="species" reg="lanthana">lanthana</tp:taxon-name-part></tp:taxon-name></italic> Deeleman-Reinhold &amp; Deeleman, 1983 (requiring a regain of symmetry or two origins of asymmetry). Only the sister group relationship between <italic><tp:taxon-name><tp:taxon-name-part taxon-name-part-type="genus" reg="Panjange">P.</tp:taxon-name-part><tp:taxon-name-part taxon-name-part-type="species" reg="dinagat">dinagat</tp:taxon-name-part></tp:taxon-name></italic> Huber, 2015 and <italic><tp:taxon-name><tp:taxon-name-part taxon-name-part-type="genus" reg="Panjange">P.</tp:taxon-name-part><tp:taxon-name-part taxon-name-part-type="species" reg="marilog">marilog</tp:taxon-name-part></tp:taxon-name></italic> Huber, 2015 is strongly supported by both morphology and molecules. In conclusion, alternative topologies within the <italic>lanthana</italic> group are supported by seemingly strong molecular and morphological data, respectively.</p><p>Ten species groups previously assigned to <italic><tp:taxon-name><tp:taxon-name-part taxon-name-part-type="genus" reg="Pholcus">Pholcus</tp:taxon-name-part></tp:taxon-name></italic> (in <xref ref-type="bibr" rid="B31">Huber 2011a</xref>, <xref ref-type="bibr" rid="B57">Huber et al. 2016a</xref>, <xref ref-type="bibr" rid="B58">2016b</xref>) are representatives of the ‘<italic><tp:taxon-name><tp:taxon-name-part taxon-name-part-type="genus" reg="Calapnita">Calapnita</tp:taxon-name-part></tp:taxon-name></italic>-<italic><tp:taxon-name><tp:taxon-name-part taxon-name-part-type="genus" reg="Panjange">Panjange</tp:taxon-name-part></tp:taxon-name></italic> clade’ (Figure <xref ref-type="fig" rid="F10">10</xref>). Of these, nine are entirely Southeast Asian; only the <italic>ethagala</italic> group (now <italic><tp:taxon-name><tp:taxon-name-part taxon-name-part-type="genus" reg="Tissahamia">Tissahamia</tp:taxon-name-part></tp:taxon-name></italic>) has representatives in Southeast Asia and Sri Lanka. For some of these species groups, our data provide strong evidence about the sister-group or close relatives. All of these groups are here transferred from <italic><tp:taxon-name><tp:taxon-name-part taxon-name-part-type="genus" reg="Pholcus">Pholcus</tp:taxon-name-part></tp:taxon-name></italic> to new genera (see Taxonomy section below).</p><!--PageBreak--><p>A sister-group relationship between <italic><tp:taxon-name><tp:taxon-name-part taxon-name-part-type="genus" reg="Kelabita">Kelabita</tp:taxon-name-part></tp:taxon-name></italic> (previously the <italic><tp:taxon-name><tp:taxon-name-part taxon-name-part-type="genus" reg="Pholcus">Pholcus</tp:taxon-name-part><tp:taxon-name-part taxon-name-part-type="species" reg="andulau">andulau</tp:taxon-name-part></tp:taxon-name></italic> group) and <italic><tp:taxon-name><tp:taxon-name-part taxon-name-part-type="genus" reg="Apokayana">Apokayana</tp:taxon-name-part></tp:taxon-name></italic> (previously the <italic><tp:taxon-name><tp:taxon-name-part taxon-name-part-type="genus" reg="Panjange">Panjange</tp:taxon-name-part><tp:taxon-name-part taxon-name-part-type="species" reg="nigrifrons">nigrifrons</tp:taxon-name-part></tp:taxon-name></italic> group) is fully supported in all our analyses (except for the 4+ genes tree where <italic><tp:taxon-name><tp:taxon-name-part taxon-name-part-type="genus" reg="Kelabita">Kelabita</tp:taxon-name-part></tp:taxon-name></italic> is not represented). Both genera are restricted to Borneo and share habitus, colouration, web structure, and microhabitat (<xref ref-type="bibr" rid="B47">Huber and Leh Moi Ung 2016</xref>, <xref ref-type="bibr" rid="B57">Huber et al. 2016a</xref>).</p><p>The western Indonesian ‘<italic><tp:taxon-name><tp:taxon-name-part taxon-name-part-type="genus" reg="Pholcus">Pholcus</tp:taxon-name-part><tp:taxon-name-part taxon-name-part-type="species" reg="kerinci">kerinci</tp:taxon-name-part></tp:taxon-name></italic> group’ (<xref ref-type="bibr" rid="B31">Huber 2011a</xref>) and the Philippine ‘<italic><tp:taxon-name><tp:taxon-name-part taxon-name-part-type="genus" reg="Pholcus">Pholcus</tp:taxon-name-part><tp:taxon-name-part taxon-name-part-type="species" reg="domingo">domingo</tp:taxon-name-part></tp:taxon-name></italic> group’ (<xref ref-type="bibr" rid="B58">Huber et al. 2016b</xref>) are both fully supported, as is their sister-group relationship (Figure <xref ref-type="fig" rid="F10">10</xref>). They are joined in the new genus <italic><tp:taxon-name><tp:taxon-name-part taxon-name-part-type="genus" reg="Teranga">Teranga</tp:taxon-name-part></tp:taxon-name></italic> (see Taxonomy section below). Together with <italic><tp:taxon-name><tp:taxon-name-part taxon-name-part-type="genus" reg="Tissahamia">Tissahamia</tp:taxon-name-part></tp:taxon-name></italic> (previously the <italic><tp:taxon-name><tp:taxon-name-part taxon-name-part-type="genus" reg="Pholcus">Pholcus</tp:taxon-name-part><tp:taxon-name-part taxon-name-part-type="species" reg="ethagala">ethagala</tp:taxon-name-part></tp:taxon-name></italic> group) and with ‘true’ <italic><tp:taxon-name><tp:taxon-name-part taxon-name-part-type="genus" reg="Panjange">Panjange</tp:taxon-name-part></tp:taxon-name></italic> they form a clade that is recovered in all analyses with reasonable support. This clade was supported in almost exactly the same composition by morphological cladistic analysis (<xref ref-type="bibr" rid="B31">Huber 2011a</xref>) except that the ‘<italic><tp:taxon-name><tp:taxon-name-part taxon-name-part-type="genus" reg="Panjange">Panjange</tp:taxon-name-part></tp:taxon-name></italic>’ <italic><tp:taxon-name><tp:taxon-name-part taxon-name-part-type="genus" reg="Panjange"/><tp:taxon-name-part taxon-name-part-type="species" reg="nigrifrons">nigrifrons</tp:taxon-name-part></tp:taxon-name></italic><!--PageBreak-->group was also included (the ‘<italic><tp:taxon-name><tp:taxon-name-part taxon-name-part-type="genus" reg="Pholcus">Pholcus</tp:taxon-name-part><tp:taxon-name-part taxon-name-part-type="species" reg="domingo">domingo</tp:taxon-name-part></tp:taxon-name></italic> group’ was not yet known in 2011). The clade is supported by the loss of the bulbal uncus and by the loss of distal male cheliceral apophyses [in <xref ref-type="bibr" rid="B31">Huber 2011a</xref>, the latter character supports a more inclusive taxon (including <italic><tp:taxon-name><tp:taxon-name-part taxon-name-part-type="genus" reg="Leptopholcus">Leptopholcus</tp:taxon-name-part></tp:taxon-name></italic> Simon, 1893) that is strongly rejected by the present molecular data]. <italic><tp:taxon-name><tp:taxon-name-part taxon-name-part-type="genus" reg="Tissahamia">Tissahamia</tp:taxon-name-part></tp:taxon-name></italic> consists of two subgroups, a Sri Lankan subgroup and a Southeast Asian (Malaysian Peninsula, Sumatra) subgroup. The subgroups are consistently recovered in all our analyses with modest to reasonable support, but the monophyly of the entire group is only recovered in the IQ-TREE analysis (low support). Morphological analysis recovered the group, but with varying support depending on weighting regime (<xref ref-type="bibr" rid="B31">Huber 2011a</xref>).</p><p>Three genera composed of species that were previously assigned to <italic><tp:taxon-name><tp:taxon-name-part taxon-name-part-type="genus" reg="Pholcus">Pholcus</tp:taxon-name-part></tp:taxon-name></italic> are consistently placed in a highly supported clade together with ‘true’ <italic><tp:taxon-name><tp:taxon-name-part taxon-name-part-type="genus" reg="Calapnita">Calapnita</tp:taxon-name-part></tp:taxon-name></italic> (Figure <xref ref-type="fig" rid="F10">10</xref>): <italic><tp:taxon-name><tp:taxon-name-part taxon-name-part-type="genus" reg="Paiwana">Paiwana</tp:taxon-name-part></tp:taxon-name></italic> (previously not assigned to a group), <italic><tp:taxon-name><tp:taxon-name-part taxon-name-part-type="genus" reg="Muruta">Muruta</tp:taxon-name-part></tp:taxon-name></italic> (previously the <italic><tp:taxon-name><tp:taxon-name-part taxon-name-part-type="genus" reg="Pholcus">Pholcus</tp:taxon-name-part><tp:taxon-name-part taxon-name-part-type="species" reg="tambunan">tambunan</tp:taxon-name-part></tp:taxon-name></italic> group; <xref ref-type="bibr" rid="B58">Huber et al. 2016b</xref>), and <italic><tp:taxon-name><tp:taxon-name-part taxon-name-part-type="genus" reg="Meraha">Meraha</tp:taxon-name-part></tp:taxon-name></italic> (previously the <italic><tp:taxon-name><tp:taxon-name-part taxon-name-part-type="genus" reg="Pholcus">Pholcus</tp:taxon-name-part><tp:taxon-name-part taxon-name-part-type="species" reg="krabi">krabi</tp:taxon-name-part></tp:taxon-name></italic> group; <xref ref-type="bibr" rid="B58">Huber et al. 2016b</xref>). We know of no convincing morphological synapomorphy for this group but note two interesting similarities: representatives of ‘true’ <italic><tp:taxon-name><tp:taxon-name-part taxon-name-part-type="genus" reg="Calapnita">Calapnita</tp:taxon-name-part></tp:taxon-name></italic> and of <italic><tp:taxon-name><tp:taxon-name-part taxon-name-part-type="genus" reg="Meraha">Meraha</tp:taxon-name-part></tp:taxon-name></italic> share the loss of piriform gland spigots on the anterior lateral spinnerets (<xref ref-type="bibr" rid="B31">Huber 2011a</xref>, <xref ref-type="bibr" rid="B37">2017</xref>, <xref ref-type="bibr" rid="B58">Huber et al. 2016b</xref>); representatives of ‘true’ <italic><tp:taxon-name><tp:taxon-name-part taxon-name-part-type="genus" reg="Calapnita">Calapnita</tp:taxon-name-part></tp:taxon-name></italic> and of <italic><tp:taxon-name><tp:taxon-name-part taxon-name-part-type="genus" reg="Muruta">Muruta</tp:taxon-name-part></tp:taxon-name></italic> and <italic><tp:taxon-name><tp:taxon-name-part taxon-name-part-type="genus" reg="Paiwana">Paiwana</tp:taxon-name-part></tp:taxon-name></italic> share the distinctive shape of the epigynum (roughly triangular, with ‘knob’ directed towards anterior; <xref ref-type="bibr" rid="B58">Huber et al. 2016b</xref>, <xref ref-type="bibr" rid="B37">Huber 2017</xref>; <xref ref-type="bibr" rid="B42">Huber and Dimitrov 2014</xref>).</p><p>For two further genera composed of species previously assigned to <italic><tp:taxon-name><tp:taxon-name-part taxon-name-part-type="genus" reg="Pholcus">Pholcus</tp:taxon-name-part></tp:taxon-name></italic> the present analysis supports the monophyly but gives not clear indication about their closest relatives within the ‘<italic><tp:taxon-name><tp:taxon-name-part taxon-name-part-type="genus" reg="Calapnita">Calapnita</tp:taxon-name-part></tp:taxon-name></italic>-<italic><tp:taxon-name><tp:taxon-name-part taxon-name-part-type="genus" reg="Panjange">Panjange</tp:taxon-name-part></tp:taxon-name></italic> clade’ (Figure <xref ref-type="fig" rid="F10">10</xref>): <italic><tp:taxon-name><tp:taxon-name-part taxon-name-part-type="genus" reg="Pribumia">Pribumia</tp:taxon-name-part></tp:taxon-name></italic> (previously the <italic><tp:taxon-name><tp:taxon-name-part taxon-name-part-type="genus" reg="Pholcus">Pholcus</tp:taxon-name-part><tp:taxon-name-part taxon-name-part-type="species" reg="minang">minang</tp:taxon-name-part></tp:taxon-name></italic> group; <xref ref-type="bibr" rid="B31">Huber 2011a</xref>) and <italic><tp:taxon-name><tp:taxon-name-part taxon-name-part-type="genus" reg="Kintaqa">Kintaqa</tp:taxon-name-part></tp:taxon-name></italic> (previously the <italic><tp:taxon-name><tp:taxon-name-part taxon-name-part-type="genus" reg="Pholcus">Pholcus</tp:taxon-name-part><tp:taxon-name-part taxon-name-part-type="species" reg="buatong">buatong</tp:taxon-name-part></tp:taxon-name></italic> group; <xref ref-type="bibr" rid="B57">Huber et al. 2016a</xref>). All analyses except the IQ-TREE analysis place <italic><tp:taxon-name><tp:taxon-name-part taxon-name-part-type="genus" reg="Kintaqa">Kintaqa</tp:taxon-name-part></tp:taxon-name></italic> as sister to <italic><tp:taxon-name><tp:taxon-name-part taxon-name-part-type="genus" reg="Uthina">Uthina</tp:taxon-name-part></tp:taxon-name></italic>, but with low support. We know of no potential morphological synapomorphy that links these two groups. <italic><tp:taxon-name><tp:taxon-name-part taxon-name-part-type="genus" reg="Pribumia">Pribumia</tp:taxon-name-part></tp:taxon-name></italic> is in our analysis represented by four species. Of these, <italic><tp:taxon-name><tp:taxon-name-part taxon-name-part-type="genus" reg="Pribumia">P.</tp:taxon-name-part><tp:taxon-name-part taxon-name-part-type="species" reg="diopsis">diopsis</tp:taxon-name-part></tp:taxon-name></italic> (Simon, 1901) is never placed within the group; together with <italic><tp:taxon-name><tp:taxon-name-part taxon-name-part-type="genus" reg="Pribumia">P.</tp:taxon-name-part><tp:taxon-name-part taxon-name-part-type="species" reg="atrigularis">atrigularis</tp:taxon-name-part></tp:taxon-name></italic> (Simon, 1901) it is detected as a rogue taxon and excluded in the RogueNaRok tree. External relationships of <italic><tp:taxon-name><tp:taxon-name-part taxon-name-part-type="genus" reg="Pribumia">Pribumia</tp:taxon-name-part></tp:taxon-name></italic> remain dubious. The hypothesis that the genus might be close to <italic><tp:taxon-name><tp:taxon-name-part taxon-name-part-type="genus" reg="Tissahamia">Tissahamia</tp:taxon-name-part></tp:taxon-name></italic> (previously the ‘<italic><tp:taxon-name><tp:taxon-name-part taxon-name-part-type="genus" reg="Pholcus">Pholcus</tp:taxon-name-part><tp:taxon-name-part taxon-name-part-type="species" reg="ethagala">ethagala</tp:taxon-name-part></tp:taxon-name></italic> group’; <xref ref-type="bibr" rid="B31">Huber 2011a</xref>) is supported by numerous distinctive morphological similarities but it is not supported by the present data. However, note that in our analysis <italic><tp:taxon-name><tp:taxon-name-part taxon-name-part-type="genus" reg="Pribumia">Pribumia</tp:taxon-name-part></tp:taxon-name></italic> suffers seriously from missing data (we were not able to sequence 28S for any of the four species).</p><p>The second major clade within the <italic><tp:taxon-name><tp:taxon-name-part taxon-name-part-type="genus" reg="Pholcus">Pholcus</tp:taxon-name-part></tp:taxon-name></italic> group of genera (Figure <xref ref-type="fig" rid="F11">11</xref>) is composed of four ‘old’ genera (<italic><tp:taxon-name><tp:taxon-name-part taxon-name-part-type="genus" reg="Micropholcus">Micropholcus</tp:taxon-name-part></tp:taxon-name></italic>; <italic><tp:taxon-name><tp:taxon-name-part taxon-name-part-type="genus" reg="Leptopholcus">Leptopholcus</tp:taxon-name-part></tp:taxon-name></italic>; <italic><tp:taxon-name><tp:taxon-name-part taxon-name-part-type="genus" reg="Micromerys">Micromerys</tp:taxon-name-part></tp:taxon-name></italic> Bradley, 1877; <italic><tp:taxon-name><tp:taxon-name-part taxon-name-part-type="genus" reg="Pehrforsskalia">Pehrforsskalia</tp:taxon-name-part></tp:taxon-name></italic> Deeleman-Reinhold &amp; van Harten, 2001) and <italic><tp:taxon-name><tp:taxon-name-part taxon-name-part-type="genus" reg="Cantikus">Cantikus</tp:taxon-name-part></tp:taxon-name></italic> (previously the <italic><tp:taxon-name><tp:taxon-name-part taxon-name-part-type="genus" reg="Pholcus">Pholcus</tp:taxon-name-part><tp:taxon-name-part taxon-name-part-type="species" reg="halabala">halabala</tp:taxon-name-part></tp:taxon-name></italic> group; <xref ref-type="bibr" rid="B31">Huber 2011a</xref>, <xref ref-type="bibr" rid="B57">Huber et al. 2016a</xref>). Except for one clade of Neotropical <italic><tp:taxon-name><tp:taxon-name-part taxon-name-part-type="genus" reg="Micropholcus">Micropholcus</tp:taxon-name-part></tp:taxon-name></italic>, all representatives are Old World taxa. We informally call it the ‘<italic><tp:taxon-name><tp:taxon-name-part taxon-name-part-type="genus" reg="Micropholcus">Micropholcus</tp:taxon-name-part></tp:taxon-name></italic><italic><tp:taxon-name><tp:taxon-name-part taxon-name-part-type="genus" reg="Leptopholcus">Leptopholcus</tp:taxon-name-part></tp:taxon-name></italic> clade’. This clade receives full support in all our analyses, and major internal relationships are also well resolved. Three subclades are <!--PageBreak-->fully supported each: <italic><tp:taxon-name><tp:taxon-name-part taxon-name-part-type="genus" reg="Micropholcus">Micropholcus</tp:taxon-name-part></tp:taxon-name></italic>; <italic><tp:taxon-name><tp:taxon-name-part taxon-name-part-type="genus" reg="Cantikus">Cantikus</tp:taxon-name-part></tp:taxon-name></italic>; and a subclade including <italic><tp:taxon-name><tp:taxon-name-part taxon-name-part-type="genus" reg="Leptopholcus">Leptopholcus</tp:taxon-name-part></tp:taxon-name></italic>, <italic><tp:taxon-name><tp:taxon-name-part taxon-name-part-type="genus" reg="Micromerys">Micromerys</tp:taxon-name-part></tp:taxon-name></italic>, and <italic><tp:taxon-name><tp:taxon-name-part taxon-name-part-type="genus" reg="Pehrforsskalia">Pehrforsskalia</tp:taxon-name-part></tp:taxon-name></italic>. All analyses put <italic><tp:taxon-name><tp:taxon-name-part taxon-name-part-type="genus" reg="Micropholcus">Micropholcus</tp:taxon-name-part></tp:taxon-name></italic> as sister to <italic><tp:taxon-name><tp:taxon-name-part taxon-name-part-type="genus" reg="Cantikus">Cantikus</tp:taxon-name-part></tp:taxon-name></italic>, but with modest support.</p><p><italic><tp:taxon-name><tp:taxon-name-part taxon-name-part-type="genus" reg="Micropholcus">Micropholcus</tp:taxon-name-part></tp:taxon-name></italic> is ecologically diverse, including ground-dwelling as well as rock- and leaf-dwelling species, and together with <italic><tp:taxon-name><tp:taxon-name-part taxon-name-part-type="genus" reg="Pholcus">Pholcus</tp:taxon-name-part></tp:taxon-name></italic> it is also the only genus with autochthonous species in both the New and Old World. Our analysis rejects the previous idea that <italic><tp:taxon-name><tp:taxon-name-part taxon-name-part-type="genus" reg="Micropholcus">Micropholcus</tp:taxon-name-part></tp:taxon-name></italic> is ‘basal’ in the <italic><tp:taxon-name><tp:taxon-name-part taxon-name-part-type="genus" reg="Pholcus">Pholcus</tp:taxon-name-part></tp:taxon-name></italic> group of genera (i.e., in a basal trichotomy, with <italic><tp:taxon-name><tp:taxon-name-part taxon-name-part-type="genus" reg="Sihala">Sihala</tp:taxon-name-part></tp:taxon-name></italic> occupying the second branch and all other taxa the third branch; <xref ref-type="bibr" rid="B31">Huber 2011a</xref>). Within <italic><tp:taxon-name><tp:taxon-name-part taxon-name-part-type="genus" reg="Micropholcus">Micropholcus</tp:taxon-name-part></tp:taxon-name></italic>, our analyses all support a monophyletic New World clade, but with low support values (reasonable support in the 4+ genes analysis). Within the New World clade, a Caribbean clade is fully supported. A remarkable sister-group relationship that is highly supported by the present data is between the Moroccan ‘<italic><tp:taxon-name><tp:taxon-name-part taxon-name-part-type="genus" reg="Pholcus">Pholcus</tp:taxon-name-part></tp:taxon-name></italic>’ <italic><tp:taxon-name><tp:taxon-name-part taxon-name-part-type="genus" reg="Pholcus"/><tp:taxon-name-part taxon-name-part-type="species" reg="agadir">agadir</tp:taxon-name-part></tp:taxon-name></italic> (now transferred to <tp:taxon-name><tp:taxon-name-part taxon-name-part-type="genus" reg="Micropholcus">Micropholcus</tp:taxon-name-part></tp:taxon-name>; see Taxonomy section below) and the undescribed Philippine species “Phi114”. Both have very limited distributions; only one further species of <italic><tp:taxon-name><tp:taxon-name-part taxon-name-part-type="genus" reg="Micropholcus">Micropholcus</tp:taxon-name-part></tp:taxon-name></italic> (other than the pantropical <italic><tp:taxon-name><tp:taxon-name-part taxon-name-part-type="genus" reg="Micropholcus">M.</tp:taxon-name-part><tp:taxon-name-part taxon-name-part-type="species" reg="fauroti">fauroti</tp:taxon-name-part></tp:taxon-name></italic>) is known from between Morocco and the Philippines: <italic><tp:taxon-name><tp:taxon-name-part taxon-name-part-type="genus" reg="Micropholcus">M.</tp:taxon-name-part><tp:taxon-name-part taxon-name-part-type="species" reg="jacominae">jacominae</tp:taxon-name-part></tp:taxon-name></italic> Deeleman-Reinhold &amp; van Harten, 2001 from Yemen. We suspect that <italic><tp:taxon-name><tp:taxon-name-part taxon-name-part-type="genus" reg="Micropholcus">Micropholcus</tp:taxon-name-part></tp:taxon-name></italic> in the Old World has a relict distribution, just as it has been hypothesized for South American <italic><tp:taxon-name><tp:taxon-name-part taxon-name-part-type="genus" reg="Micropholcus">Micropholcus</tp:taxon-name-part></tp:taxon-name></italic> (<xref ref-type="bibr" rid="B50">Huber et al. 2005a</xref>, <xref ref-type="bibr" rid="B55">2014</xref>).</p><p><italic><tp:taxon-name><tp:taxon-name-part taxon-name-part-type="genus" reg="Cantikus">Cantikus</tp:taxon-name-part></tp:taxon-name></italic> was recently revised (as ‘<italic><tp:taxon-name><tp:taxon-name-part taxon-name-part-type="genus" reg="Pholcus">Pholcus</tp:taxon-name-part></tp:taxon-name></italic>’ <italic><tp:taxon-name><tp:taxon-name-part taxon-name-part-type="genus" reg="Pholcus"/><tp:taxon-name-part taxon-name-part-type="species" reg="halabala">halabala</tp:taxon-name-part></tp:taxon-name></italic> group; <xref ref-type="bibr" rid="B57">Huber et al. 2016a</xref>) and divided into a ‘core group’ that was supported by numerous morphological and behavioral similarities, and a group of species that were assigned to the group tentatively. <!--PageBreak-->This tentative assignment was based mainly on preliminary results from the present molecular analysis; a putative morphological synapomorphy for the entire genus <italic><tp:taxon-name><tp:taxon-name-part taxon-name-part-type="genus" reg="Cantikus">Cantikus</tp:taxon-name-part></tp:taxon-name></italic> was and is not known. The present analyses fully support both the entire genus and the core group; the genus includes <italic><tp:taxon-name><tp:taxon-name-part taxon-name-part-type="genus" reg="Cantikus">C.</tp:taxon-name-part><tp:taxon-name-part taxon-name-part-type="species" reg="quinquenotatus">quinquenotatus</tp:taxon-name-part></tp:taxon-name></italic> (Thorell, 1878), making the <italic>quinquenotatus</italic> group proposed in <xref ref-type="bibr" rid="B31">Huber (2011a)</xref> obsolete; and it highly to fully supports the sister group relationship between the two rock-dwelling species <italic><tp:taxon-name><tp:taxon-name-part taxon-name-part-type="genus" reg="Cantikus">C.</tp:taxon-name-part><tp:taxon-name-part taxon-name-part-type="species" reg="kuhapimuk">kuhapimuk</tp:taxon-name-part></tp:taxon-name></italic> Huber, 2016 and <italic><tp:taxon-name><tp:taxon-name-part taxon-name-part-type="genus" reg="Cantikus">C.</tp:taxon-name-part><tp:taxon-name-part taxon-name-part-type="species" reg="khaolek">khaolek</tp:taxon-name-part></tp:taxon-name></italic> Huber, 2016.</p><p>The clade including <italic><tp:taxon-name><tp:taxon-name-part taxon-name-part-type="genus" reg="Leptopholcus">Leptopholcus</tp:taxon-name-part></tp:taxon-name></italic>, <italic><tp:taxon-name><tp:taxon-name-part taxon-name-part-type="genus" reg="Micromerys">Micromerys</tp:taxon-name-part></tp:taxon-name></italic>, and <italic><tp:taxon-name><tp:taxon-name-part taxon-name-part-type="genus" reg="Pehrforsskalia">Pehrforsskalia</tp:taxon-name-part></tp:taxon-name></italic> (Figure <xref ref-type="fig" rid="F11">11</xref>) was only partly supported in a previous cladistic analysis of morphological data (<xref ref-type="bibr" rid="B31">Huber 2011a</xref>): while <italic><tp:taxon-name><tp:taxon-name-part taxon-name-part-type="genus" reg="Leptopholcus">Leptopholcus</tp:taxon-name-part></tp:taxon-name></italic> and <italic><tp:taxon-name><tp:taxon-name-part taxon-name-part-type="genus" reg="Micromerys">Micromerys</tp:taxon-name-part></tp:taxon-name></italic> were consistently seen as sister taxa (with a mono- or paraphyletic <italic><tp:taxon-name><tp:taxon-name-part taxon-name-part-type="genus" reg="Leptopholcus">Leptopholcus</tp:taxon-name-part></tp:taxon-name></italic>), the position of <italic><tp:taxon-name><tp:taxon-name-part taxon-name-part-type="genus" reg="Pehrforsskalia">Pehrforsskalia</tp:taxon-name-part></tp:taxon-name></italic> varied widely. The characters supporting a close relationship among the three genera are the distal position of the lateral apophyses on the male chelicerae, and the absence of frontal cheliceral apophyses (<xref ref-type="bibr" rid="B31">Huber 2011a</xref>). The present analyses fully support this clade. Within the clade, ‘basal’ relationships are unresolved, essentially resulting in a tetrachotomy: (1) ‘<italic><tp:taxon-name><tp:taxon-name-part taxon-name-part-type="genus" reg="Leptopholcus">Leptopholcus</tp:taxon-name-part></tp:taxon-name></italic>’ <italic><tp:taxon-name><tp:taxon-name-part taxon-name-part-type="genus" reg="Leptopholcus"/><tp:taxon-name-part taxon-name-part-type="species" reg="podophthalmus">podophthalmus</tp:taxon-name-part></tp:taxon-name></italic> (Simon, 1893) is not clearly included in ‘true’ <italic><tp:taxon-name><tp:taxon-name-part taxon-name-part-type="genus" reg="Leptopholcus">Leptopholcus</tp:taxon-name-part></tp:taxon-name></italic>. (2) The Australasian <italic><tp:taxon-name><tp:taxon-name-part taxon-name-part-type="genus" reg="Micromerys">Micromerys</tp:taxon-name-part></tp:taxon-name></italic> receives full support in all analyses. (3) The African <italic><tp:taxon-name><tp:taxon-name-part taxon-name-part-type="genus" reg="Pehrforsskalia">Pehrforsskalia</tp:taxon-name-part></tp:taxon-name></italic> is only represented by its type species. (4) ‘True’ <italic><tp:taxon-name><tp:taxon-name-part taxon-name-part-type="genus" reg="Leptopholcus">Leptopholcus</tp:taxon-name-part></tp:taxon-name></italic> receives reasonable to full support and includes both African and Asian representatives but not the Asian <italic><tp:taxon-name><tp:taxon-name-part taxon-name-part-type="genus" reg="Leptopholcus">L.</tp:taxon-name-part><tp:taxon-name-part taxon-name-part-type="species" reg="podophthalmus">podophthalmus</tp:taxon-name-part></tp:taxon-name></italic> (and its putative close relative <italic><tp:taxon-name><tp:taxon-name-part taxon-name-part-type="genus" reg="Leptopholcus">L.</tp:taxon-name-part><tp:taxon-name-part taxon-name-part-type="species" reg="tanikawai">tanikawai</tp:taxon-name-part></tp:taxon-name></italic> Irie, 1999 that is not included in our analyses). Within <italic><tp:taxon-name><tp:taxon-name-part taxon-name-part-type="genus" reg="Leptopholcus">Leptopholcus</tp:taxon-name-part></tp:taxon-name></italic>, our data provide little resolution, but an Asian clade (represented by <italic><tp:taxon-name><tp:taxon-name-part taxon-name-part-type="genus" reg="Leptopholcus">L.</tp:taxon-name-part><tp:taxon-name-part taxon-name-part-type="species" reg="borneensis">borneensis</tp:taxon-name-part></tp:taxon-name></italic> Deeleman-Reinhold, 1986 and <italic><tp:taxon-name><tp:taxon-name-part taxon-name-part-type="genus" reg="Leptopholcus">L.</tp:taxon-name-part><tp:taxon-name-part taxon-name-part-type="species" reg="kandy">kandy</tp:taxon-name-part></tp:taxon-name></italic> Huber, 2011) receives reasonable support. Among these four clades, <italic><tp:taxon-name><tp:taxon-name-part taxon-name-part-type="genus" reg="Pehrforsskalia">Pehrforsskalia</tp:taxon-name-part></tp:taxon-name></italic> is the only one that does not share the distinctively serrated tip of the male palpal trochanter apophysis (<xref ref-type="bibr" rid="B32">Huber 2011b</xref>), suggesting that it may be sister to the other three clades.</p><p>The third and last major clade within the <italic><tp:taxon-name><tp:taxon-name-part taxon-name-part-type="genus" reg="Pholcus">Pholcus</tp:taxon-name-part></tp:taxon-name></italic> group of genera is ‘true’ <italic><tp:taxon-name><tp:taxon-name-part taxon-name-part-type="genus" reg="Pholcus">Pholcus</tp:taxon-name-part></tp:taxon-name></italic> (Figure <xref ref-type="fig" rid="F12">12</xref>). Support for this group is very low in the IQ-TREE analysis, which reflects the fact that one of the two basal subclades (including the <italic>phungiformes</italic> and <italic>bidentatus</italic> groups and <italic><tp:taxon-name><tp:taxon-name-part taxon-name-part-type="genus" reg="Pholcus">P.</tp:taxon-name-part><tp:taxon-name-part taxon-name-part-type="species" reg="mentawir">mentawir</tp:taxon-name-part></tp:taxon-name></italic> Huber, 2011) is closer to the <italic><tp:taxon-name><tp:taxon-name-part taxon-name-part-type="genus" reg="Micropholcus">Micropholcus</tp:taxon-name-part></tp:taxon-name></italic>-<italic><tp:taxon-name><tp:taxon-name-part taxon-name-part-type="genus" reg="Leptopholcus">Leptopholcus</tp:taxon-name-part></tp:taxon-name></italic> clade than to ‘true’ <italic><tp:taxon-name><tp:taxon-name-part taxon-name-part-type="genus" reg="Pholcus">Pholcus</tp:taxon-name-part></tp:taxon-name></italic> in some analyses (RAxML, RogueNaRok). By contrast, the 4+ genes analysis recovers the monophyly of ‘true’ <italic><tp:taxon-name><tp:taxon-name-part taxon-name-part-type="genus" reg="Pholcus">Pholcus</tp:taxon-name-part></tp:taxon-name></italic> with reasonable support, suggesting that the poor support or non-monophyly of ‘true’ <italic><tp:taxon-name><tp:taxon-name-part taxon-name-part-type="genus" reg="Pholcus">Pholcus</tp:taxon-name-part></tp:taxon-name></italic> in some analyses may result from the many missing data in our full matrix.</p><p>Even after removing the eleven species groups that are here placed in the <italic><tp:taxon-name><tp:taxon-name-part taxon-name-part-type="genus" reg="Calapnita">Calapnita</tp:taxon-name-part></tp:taxon-name></italic><italic><tp:taxon-name><tp:taxon-name-part taxon-name-part-type="genus" reg="Panjange">Panjange</tp:taxon-name-part></tp:taxon-name></italic> clade and in the <italic><tp:taxon-name><tp:taxon-name-part taxon-name-part-type="genus" reg="Micropholcus">Micropholcus</tp:taxon-name-part></tp:taxon-name></italic><italic><tp:taxon-name><tp:taxon-name-part taxon-name-part-type="genus" reg="Leptopholcus">Leptopholcus</tp:taxon-name-part></tp:taxon-name></italic> clade, <italic><tp:taxon-name><tp:taxon-name-part taxon-name-part-type="genus" reg="Pholcus">Pholcus</tp:taxon-name-part></tp:taxon-name></italic> continues to be the most species rich genus in <tp:taxon-name><tp:taxon-name-part taxon-name-part-type="family">Pholcidae</tp:taxon-name-part></tp:taxon-name>. It now contains 321 species, most of which are distributed in tropical and subtropical Old World regions. The only exception is the <italic>kingi</italic> group with ten species in the southeastern USA (<xref ref-type="bibr" rid="B31">Huber 2011a</xref>). Most species of <italic><tp:taxon-name><tp:taxon-name-part taxon-name-part-type="genus" reg="Pholcus">Pholcus</tp:taxon-name-part></tp:taxon-name></italic> resemble the synanthropic type species <italic><tp:taxon-name><tp:taxon-name-part taxon-name-part-type="genus" reg="Pholcus">P.</tp:taxon-name-part><tp:taxon-name-part taxon-name-part-type="species" reg="phalangioides">phalangioides</tp:taxon-name-part></tp:taxon-name></italic> in being relatively large, long-legged, brown, and in having a cylindrical abdomen; most or all of these species build their webs in large sheltered spaces. However, the genus is ecologically diverse and includes small litter dwellers with relatively short legs, rock- and ground dwellers with oval abdomens, and pale leaf-dwellers with worm-shaped abdomens.</p><!--PageBreak--><p>In a first effort to structure the known diversity of <italic><tp:taxon-name><tp:taxon-name-part taxon-name-part-type="genus" reg="Pholcus">Pholcus</tp:taxon-name-part></tp:taxon-name></italic>, the genus was divided into 29 operational species groups (<xref ref-type="bibr" rid="B31">Huber 2011a</xref>), including 25 species groups in the ‘core group’, i.e., in ‘true’ <italic><tp:taxon-name><tp:taxon-name-part taxon-name-part-type="genus" reg="Pholcus">Pholcus</tp:taxon-name-part></tp:taxon-name></italic>. Even though the aim was to identify monophyla, some groups were explicitly proposed as ‘waste baskets groups’ (e.g., the <italic>bamboutos</italic> group) or as “probably not monophyletic” (e.g., the <italic>circularis</italic> group). The present analysis clarifies a number of relationships, it supports several of the species groups and rejects others, and it confirms the non-monophyly of some groups as suspected. However, we acknowledge that internal relationships in <italic><tp:taxon-name><tp:taxon-name-part taxon-name-part-type="genus" reg="Pholcus">Pholcus</tp:taxon-name-part></tp:taxon-name></italic> remain highly uncertain and need considerably more work. Our data seem to suffer from two main problems that result in variable topologies among different types of analyses: (1) Even though <italic><tp:taxon-name><tp:taxon-name-part taxon-name-part-type="genus" reg="Pholcus">Pholcus</tp:taxon-name-part></tp:taxon-name></italic> is in our analyses represented by more species than any other genus (59), our sample is still highly incomplete, including only 18% of the described species and entirely missing seven of the previously suggested species groups (<italic>alticeps</italic>, <italic>nenjukovi</italic>, <italic>ponticus</italic>, <italic>zham</italic>, <italic>yichengicus</italic>, <italic>taishan</italic>, and <italic>nagasakiensis</italic> groups). (2) The percentage of missing sequences is high in <italic><tp:taxon-name><tp:taxon-name-part taxon-name-part-type="genus" reg="Pholcus">Pholcus</tp:taxon-name-part></tp:taxon-name></italic>, partly due to the fact that we identified paralogs for 28S and 18S that we excluded, partly due to other unidentified problems.</p><!--PageBreak--><p>Of the 25 operational species groups within ‘true’ <italic><tp:taxon-name><tp:taxon-name-part taxon-name-part-type="genus" reg="Pholcus">Pholcus</tp:taxon-name-part></tp:taxon-name></italic> proposed previously (<xref ref-type="bibr" rid="B31">Huber 2011a</xref>), ten are supported by the present data: <italic>phungiformes</italic> group, <italic>bidentatus</italic> group, <italic>calligaster</italic> group, Macaronesian group, <italic>gracillimus</italic> group (excl. <italic><tp:taxon-name><tp:taxon-name-part taxon-name-part-type="genus" reg="Pholcus">P.</tp:taxon-name-part><tp:taxon-name-part taxon-name-part-type="species" reg="mentawir">mentawir</tp:taxon-name-part></tp:taxon-name></italic>), <italic><tp:taxon-name><tp:taxon-name-part taxon-name-part-type="genus" reg="Pholcus"/><tp:taxon-name-part taxon-name-part-type="species" reg="bicornutus">bicornutus</tp:taxon-name-part></tp:taxon-name></italic> group, <italic>chappuisi</italic> group, <italic>lamperti</italic> group, <italic>debilis</italic> group (incl. <italic><tp:taxon-name><tp:taxon-name-part taxon-name-part-type="genus" reg="Pholcus">P.</tp:taxon-name-part><tp:taxon-name-part taxon-name-part-type="species" reg="nkoetye">nkoetye</tp:taxon-name-part></tp:taxon-name></italic> Huber, 2011 and <italic><tp:taxon-name><tp:taxon-name-part taxon-name-part-type="genus" reg="Pholcus">P.</tp:taxon-name-part><tp:taxon-name-part taxon-name-part-type="species" reg="kribi">kribi</tp:taxon-name-part></tp:taxon-name></italic> Huber, 2011), and <italic>guineensis</italic> group. Four groups are represented by single species (<italic>taarab</italic> group, <italic>ancoralis</italic> group, <italic><tp:taxon-name><tp:taxon-name-part taxon-name-part-type="genus" reg="Pholcus"/><tp:taxon-name-part taxon-name-part-type="species" reg="phalangioides">phalangioides</tp:taxon-name-part></tp:taxon-name></italic> group, <italic>kingi</italic> group). Seven groups are missing in the analyses (see above). For the remaining four groups, the present analyses reject the monophyly: (1) The <italic>bamboutos</italic> group is polyphyletic as expected and the six species in our analyses split into four parts; of these <italic><tp:taxon-name><tp:taxon-name-part taxon-name-part-type="genus" reg="Pholcus">P.</tp:taxon-name-part><tp:taxon-name-part taxon-name-part-type="species" reg="kribi">kribi</tp:taxon-name-part></tp:taxon-name></italic> is moved to the <italic>debilis</italic> group; <italic><tp:taxon-name><tp:taxon-name-part taxon-name-part-type="genus" reg="Pholcus">P.</tp:taxon-name-part><tp:taxon-name-part taxon-name-part-type="species" reg="bamboutos">bamboutos</tp:taxon-name-part></tp:taxon-name></italic> Huber, 2011 is close to the <italic>guineensis</italic> group; the affinities of the other four species are unclear. (2) The <italic>circularis</italic> group is represented by three species; of these, <italic><tp:taxon-name><tp:taxon-name-part taxon-name-part-type="genus" reg="Pholcus">P.</tp:taxon-name-part><tp:taxon-name-part taxon-name-part-type="species" reg="nkoetye">nkoetye</tp:taxon-name-part></tp:taxon-name></italic> is moved to the <italic>debilis</italic> group; <italic><tp:taxon-name><tp:taxon-name-part taxon-name-part-type="genus" reg="Pholcus">P.</tp:taxon-name-part><tp:taxon-name-part taxon-name-part-type="species" reg="leruthi">leruthi</tp:taxon-name-part></tp:taxon-name></italic> Lessert, 1935 and <italic><tp:taxon-name><tp:taxon-name-part taxon-name-part-type="genus" reg="Pholcus">P.</tp:taxon-name-part><tp:taxon-name-part taxon-name-part-type="species" reg="rawiriae">rawiriae</tp:taxon-name-part></tp:taxon-name></italic> Huber, 2014 are sister species and close to the <italic>guineensis</italic> group. (3/4) The <italic><tp:taxon-name><tp:taxon-name-part taxon-name-part-type="genus" reg="Pholcus"/><tp:taxon-name-part taxon-name-part-type="species" reg="opilionoides">opilionoides</tp:taxon-name-part></tp:taxon-name></italic> and <italic>crypticolens</italic> groups are both rejected, but together with the North American <italic>kingi</italic> group they form a monophylum with reasonable to high support (except for the 4+ genes analysis) but with unknown affinities with other groups.</p><p>The present analysis identifies two major clades within ‘true’ <italic><tp:taxon-name><tp:taxon-name-part taxon-name-part-type="genus" reg="Pholcus">Pholcus</tp:taxon-name-part></tp:taxon-name></italic> that are remarkable even though support values are low to modest. (1) A clade combining the <italic>ancoralis</italic>, <italic>gracillimus</italic>, and <italic><tp:taxon-name><tp:taxon-name-part taxon-name-part-type="genus" reg="Pholcus"/><tp:taxon-name-part taxon-name-part-type="species" reg="bicornutus">bicornutus</tp:taxon-name-part></tp:taxon-name></italic> groups is composed of large dark Southeast Asian and Australasian species; a close relationship between the <italic>ancoralis</italic> group and the <italic><tp:taxon-name><tp:taxon-name-part taxon-name-part-type="genus" reg="Pholcus"/><tp:taxon-name-part taxon-name-part-type="species" reg="bicornutus">bicornutus</tp:taxon-name-part></tp:taxon-name></italic> group has been suspected before, based on male ocular area modifications (<xref ref-type="bibr" rid="B31">Huber 2011a</xref>: 314). (2) A large clade including all Subsaharan African taxa. This clade has low bootstrap support but SH values range from 81 to 96, so we consider this a first tentative indication that tropical African <italic><tp:taxon-name><tp:taxon-name-part taxon-name-part-type="genus" reg="Pholcus">Pholcus</tp:taxon-name-part></tp:taxon-name></italic> might form a large monophylum. The two species that disrupt this picture were both identified as rogue taxa: <italic><tp:taxon-name><tp:taxon-name-part taxon-name-part-type="genus" reg="Pholcus">P.</tp:taxon-name-part><tp:taxon-name-part taxon-name-part-type="species" reg="taarab">taarab</tp:taxon-name-part></tp:taxon-name></italic> Huber, 2011 (which is not included in the clade but is African), and <italic><tp:taxon-name><tp:taxon-name-part taxon-name-part-type="genus" reg="Pholcus">P.</tp:taxon-name-part><tp:taxon-name-part taxon-name-part-type="species" reg="phalangioides">phalangioides</tp:taxon-name-part></tp:taxon-name></italic> (which is included but is most probably not originally African). On the other hand, the inclusion of the Sri Lankan genus <italic><tp:taxon-name><tp:taxon-name-part taxon-name-part-type="genus" reg="Sihala">Sihala</tp:taxon-name-part></tp:taxon-name></italic> Huber, 2011 in this clade is plausible, even though weakly supported. Our data highly support the inclusion of <italic><tp:taxon-name><tp:taxon-name-part taxon-name-part-type="genus" reg="Sihala">Sihala</tp:taxon-name-part></tp:taxon-name></italic> in ‘true’ <italic><tp:taxon-name><tp:taxon-name-part taxon-name-part-type="genus" reg="Pholcus">Pholcus</tp:taxon-name-part></tp:taxon-name></italic>, but neither morphology nor molecules seem to give an indication about its sister taxon.</p><sec sec-type="Notes on genera not included in the present analyses" id="SECID0EA6DI"><title>Notes on genera not included in the present analyses</title><p><italic><tp:taxon-name><tp:taxon-name-part taxon-name-part-type="genus" reg="Aucana">Aucana</tp:taxon-name-part></tp:taxon-name></italic> Huber, 2000. This Chilean genus (four species; formally including the mysterious New Caledonian <italic><tp:taxon-name><tp:taxon-name-part taxon-name-part-type="genus" reg="Aucana">A.</tp:taxon-name-part><tp:taxon-name-part taxon-name-part-type="species" reg="kaala">kaala</tp:taxon-name-part></tp:taxon-name></italic> Huber, 2000) was previously thought to be a member of <tp:taxon-name><tp:taxon-name-part taxon-name-part-type="subfamily">Ninetinae</tp:taxon-name-part></tp:taxon-name> (<xref ref-type="bibr" rid="B23">Huber 2000</xref>, <xref ref-type="bibr" rid="B32">2011b</xref>). However, the procursus (dorsal apophysis and corresponding ventral pocket) suggests a placement in <tp:taxon-name><tp:taxon-name-part taxon-name-part-type="subfamily">Arteminae</tp:taxon-name-part></tp:taxon-name>. Within <tp:taxon-name><tp:taxon-name-part taxon-name-part-type="subfamily">Arteminae</tp:taxon-name-part></tp:taxon-name>, it shares an exposed tarsal organ with <italic><tp:taxon-name><tp:taxon-name-part taxon-name-part-type="genus" reg="Chisosa">Chisosa</tp:taxon-name-part></tp:taxon-name></italic> and <italic><tp:taxon-name><tp:taxon-name-part taxon-name-part-type="genus" reg="Nita">Nita</tp:taxon-name-part></tp:taxon-name></italic> (<xref ref-type="bibr" rid="B23">Huber 2000</xref>, <xref ref-type="bibr" rid="B32">2011b</xref>).</p><p><italic><tp:taxon-name><tp:taxon-name-part taxon-name-part-type="genus" reg="Blancoa">Blancoa</tp:taxon-name-part></tp:taxon-name></italic> Huber, 2000. A small Venezuelan genus (two species), probably member of <tp:taxon-name><tp:taxon-name-part taxon-name-part-type="subfamily">Modisiminae</tp:taxon-name-part></tp:taxon-name> (<xref ref-type="bibr" rid="B23">Huber 2000</xref>), but the sister group remains entirely obscure.</p><p><italic><tp:taxon-name><tp:taxon-name-part taxon-name-part-type="genus" reg="Canaima">Canaima</tp:taxon-name-part></tp:taxon-name></italic> Huber, 2000. Also probably member of <tp:taxon-name><tp:taxon-name-part taxon-name-part-type="subfamily">Modisiminae</tp:taxon-name-part></tp:taxon-name>, with only two species restricted to Trinidad and Venezuela (<xref ref-type="bibr" rid="B23">Huber 2000</xref>). The shape of the ventral apo<!--PageBreak-->physis on the male palpal femur is reminiscent of the Venezuelan clade including <italic><tp:taxon-name><tp:taxon-name-part taxon-name-part-type="genus" reg="Mecolaesthus">Mecolaesthus</tp:taxon-name-part></tp:taxon-name></italic>, <italic><tp:taxon-name><tp:taxon-name-part taxon-name-part-type="genus" reg="Stenosfemuraia">Stenosfemuraia</tp:taxon-name-part></tp:taxon-name></italic>, <italic><tp:taxon-name><tp:taxon-name-part taxon-name-part-type="genus" reg="Systenita">Systenita</tp:taxon-name-part></tp:taxon-name></italic>, and ‘true’ <italic><tp:taxon-name><tp:taxon-name-part taxon-name-part-type="genus" reg="Coryssocnemis">Coryssocnemis</tp:taxon-name-part></tp:taxon-name></italic>.</p><p><italic><tp:taxon-name><tp:taxon-name-part taxon-name-part-type="genus" reg="Cenemus">Cenemus</tp:taxon-name-part></tp:taxon-name></italic> Saaristo, 2001. A small Seychellois genus (three species), member of <tp:taxon-name><tp:taxon-name-part taxon-name-part-type="subfamily">Smeringopinae</tp:taxon-name-part></tp:taxon-name>; a morphological cladistic analysis (<xref ref-type="bibr" rid="B33">Huber 2012</xref>) suggested a placement in the ‘northern clade’ of <tp:taxon-name><tp:taxon-name-part taxon-name-part-type="subfamily">Smeringopinae</tp:taxon-name-part></tp:taxon-name> even though the Seychelles are geographically much closer to the ‘southern clade’.</p><p><italic><tp:taxon-name><tp:taxon-name-part taxon-name-part-type="genus" reg="Enetea">Enetea</tp:taxon-name-part></tp:taxon-name></italic> Huber, 2000. A monotypic Bolivian genus, member of <tp:taxon-name><tp:taxon-name-part taxon-name-part-type="subfamily">Ninetinae</tp:taxon-name-part></tp:taxon-name> (<xref ref-type="bibr" rid="B23">Huber 2000</xref>); the sister group remains entirely obscure.</p><p><italic><tp:taxon-name><tp:taxon-name-part taxon-name-part-type="genus" reg="Galapa">Galapa</tp:taxon-name-part></tp:taxon-name></italic> Huber, 2000. A small genus (two species) restricted to the Galapagos Islands, member of <tp:taxon-name><tp:taxon-name-part taxon-name-part-type="subfamily">Ninetinae</tp:taxon-name-part></tp:taxon-name> (<xref ref-type="bibr" rid="B23">Huber 2000</xref>); the sister group remains entirely obscure.</p><p><italic><tp:taxon-name><tp:taxon-name-part taxon-name-part-type="genus" reg="Ossinissa">Ossinissa</tp:taxon-name-part></tp:taxon-name></italic> Dimitrov &amp; Ribera, 2005. A monotypic genus from the Canary Islands, member of the <italic><tp:taxon-name><tp:taxon-name-part taxon-name-part-type="genus" reg="Pholcus">Pholcus</tp:taxon-name-part></tp:taxon-name></italic> group of genera (<xref ref-type="bibr" rid="B31">Huber 2011a</xref>); the sister group is dubious, but we suspect a close relationship with other Canary Island cavernicole species in ‘true’ <italic><tp:taxon-name><tp:taxon-name-part taxon-name-part-type="genus" reg="Pholcus">Pholcus</tp:taxon-name-part></tp:taxon-name></italic> (<italic><tp:taxon-name><tp:taxon-name-part taxon-name-part-type="genus" reg="Aucana">P.</tp:taxon-name-part><tp:taxon-name-part taxon-name-part-type="species" reg="baldiosensis">baldiosensis</tp:taxon-name-part></tp:taxon-name></italic> Wunderlich, 1992; <italic><tp:taxon-name><tp:taxon-name-part taxon-name-part-type="genus" reg="Aucana">P.</tp:taxon-name-part><tp:taxon-name-part taxon-name-part-type="species" reg="corniger">corniger</tp:taxon-name-part></tp:taxon-name></italic> Dimitrov &amp; Ribera, 2006).</p><p><italic><tp:taxon-name><tp:taxon-name-part taxon-name-part-type="genus" reg="Pomboa">Pomboa</tp:taxon-name-part></tp:taxon-name></italic> Huber, 2000. Member of <tp:taxon-name><tp:taxon-name-part taxon-name-part-type="subfamily">Modisiminae</tp:taxon-name-part></tp:taxon-name>, with currently four species restricted to Colombia. The vertical hairs in high density on the leg tibiae suggest an affinity to <italic><tp:taxon-name><tp:taxon-name-part taxon-name-part-type="genus" reg="Pisaboa">Pisaboa</tp:taxon-name-part></tp:taxon-name></italic> and <italic><tp:taxon-name><tp:taxon-name-part taxon-name-part-type="genus" reg="Waunana">Waunana</tp:taxon-name-part></tp:taxon-name></italic> (<xref ref-type="bibr" rid="B23">Huber 2000</xref>).</p><p><italic><tp:taxon-name><tp:taxon-name-part taxon-name-part-type="genus" reg="Queliceria">Queliceria</tp:taxon-name-part></tp:taxon-name></italic> González-Sponga, 2003. A monotypic Venezuelan genus, probably member of <tp:taxon-name><tp:taxon-name-part taxon-name-part-type="subfamily">Modisiminae</tp:taxon-name-part></tp:taxon-name>; the sister group remains entirely obscure.</p><p><italic><tp:taxon-name><tp:taxon-name-part taxon-name-part-type="genus" reg="Tibetia">Tibetia</tp:taxon-name-part></tp:taxon-name></italic> Zhang, Zhu &amp; Song, 2006. A monotypic Chinese (Tibetan) genus, probably member of <tp:taxon-name><tp:taxon-name-part taxon-name-part-type="subfamily">Arteminae</tp:taxon-name-part></tp:taxon-name>; the sister group remains entirely obscure.</p><p><italic><tp:taxon-name><tp:taxon-name-part taxon-name-part-type="genus" reg="Tolteca">Tolteca</tp:taxon-name-part></tp:taxon-name></italic> Huber, 2000. A small Mexican genus (two species), member of <tp:taxon-name><tp:taxon-name-part taxon-name-part-type="subfamily">Ninetinae</tp:taxon-name-part></tp:taxon-name>. We predict that <italic><tp:taxon-name><tp:taxon-name-part taxon-name-part-type="genus" reg="Tolteca">Tolteca</tp:taxon-name-part></tp:taxon-name></italic> is member of the North and Central American &amp; Caribbean clade (Figure <xref ref-type="fig" rid="F2">2</xref>), together with <italic><tp:taxon-name><tp:taxon-name-part taxon-name-part-type="genus" reg="Pholcophora">Pholcophora</tp:taxon-name-part></tp:taxon-name></italic> and <italic><tp:taxon-name><tp:taxon-name-part taxon-name-part-type="genus" reg="Papiamenta">Papiamenta</tp:taxon-name-part></tp:taxon-name></italic>. The frontal humps on the male sternum and the shape of the procursus are reminiscent of <italic><tp:taxon-name><tp:taxon-name-part taxon-name-part-type="genus" reg="Pholcophora">Pholcophora</tp:taxon-name-part></tp:taxon-name></italic> (<xref ref-type="bibr" rid="B23">Huber 2000</xref>).</p></sec></tp:treatment-sec><tp:treatment-sec><!--Section generated to contain objects referenced in tp:taxon-treatment.--><fig id="F9" position="float" orientation="portrait"><label>Figure 9.</label><caption><p>Pholcinae ‘group 2’ (<italic><tp:taxon-name><tp:taxon-name-part taxon-name-part-type="genus" reg="Zatavua">Zatavua</tp:taxon-name-part></tp:taxon-name></italic> and relatives, <italic><tp:taxon-name><tp:taxon-name-part taxon-name-part-type="genus" reg="Metagonia">Metagonia</tp:taxon-name-part></tp:taxon-name></italic>), and <italic><tp:taxon-name><tp:taxon-name-part taxon-name-part-type="genus" reg="Quamtana">Quamtana</tp:taxon-name-part></tp:taxon-name></italic> (marked: non-South African species). Photos <bold>a</bold><italic><tp:taxon-name><tp:taxon-name-part taxon-name-part-type="genus" reg="Metagonia">Metagonia</tp:taxon-name-part><tp:taxon-name-part taxon-name-part-type="species" reg="taruma">taruma</tp:taxon-name-part></tp:taxon-name></italic> (Brazil) <bold>b</bold><italic><tp:taxon-name><tp:taxon-name-part taxon-name-part-type="genus" reg="Metagonia">Metagonia</tp:taxon-name-part></tp:taxon-name></italic> sp. n. “Br07-1” (Brazil) <bold>c</bold><italic><tp:taxon-name><tp:taxon-name-part taxon-name-part-type="genus" reg="Metagonia">Metagonia</tp:taxon-name-part><tp:taxon-name-part taxon-name-part-type="species" reg="bifida">bifida</tp:taxon-name-part></tp:taxon-name></italic>? (Brazil) <bold>d</bold><italic><tp:taxon-name><tp:taxon-name-part taxon-name-part-type="genus" reg="Quamtana">Quamtana</tp:taxon-name-part></tp:taxon-name></italic> sp. n. (cf. <italic>mabusai</italic>) (Germany).</p></caption><graphic xmlns:xlink="http://www.w3.org/1999/xlink" xlink:href="zookeys-789-051-g009.jpg" position="float" orientation="portrait" xlink:type="simple" id="oo_234245.jpg"/></fig><fig id="F10" position="float" orientation="portrait"><label>Figure 10.</label><caption><p><italic><tp:taxon-name><tp:taxon-name-part taxon-name-part-type="genus" reg="Calapnita">Calapnita</tp:taxon-name-part></tp:taxon-name>-<tp:taxon-name><tp:taxon-name-part taxon-name-part-type="genus" reg="Panjange">Panjange</tp:taxon-name-part></tp:taxon-name></italic> clade <bold>a</bold><italic><tp:taxon-name><tp:taxon-name-part taxon-name-part-type="genus" reg="Kintaqa">Kintaqa</tp:taxon-name-part><tp:taxon-name-part taxon-name-part-type="species" reg="satun">satun</tp:taxon-name-part></tp:taxon-name></italic> (Malaysia) <bold>b</bold><italic><tp:taxon-name><tp:taxon-name-part taxon-name-part-type="genus" reg="Meraha">Meraha</tp:taxon-name-part><tp:taxon-name-part taxon-name-part-type="species" reg="narathiwat">narathiwat</tp:taxon-name-part></tp:taxon-name></italic> (Thailand) <bold>c</bold><italic><tp:taxon-name><tp:taxon-name-part taxon-name-part-type="genus" reg="Calapnita">Calapnita</tp:taxon-name-part><tp:taxon-name-part taxon-name-part-type="species" reg="vermiformis">vermiformis</tp:taxon-name-part></tp:taxon-name></italic> (Philippines) <bold>d</bold><italic><tp:taxon-name><tp:taxon-name-part taxon-name-part-type="genus" reg="Apokayana">Apokayana</tp:taxon-name-part><tp:taxon-name-part taxon-name-part-type="species" reg="kapit">kapit</tp:taxon-name-part></tp:taxon-name></italic> (Sarawak) <bold>e</bold><italic><tp:taxon-name><tp:taxon-name-part taxon-name-part-type="genus" reg="Uthina">Uthina</tp:taxon-name-part></tp:taxon-name></italic> sp. n. “Ind121” (Indonesia) <bold>f</bold><italic><tp:taxon-name><tp:taxon-name-part taxon-name-part-type="genus" reg="Panjange">Panjange</tp:taxon-name-part><tp:taxon-name-part taxon-name-part-type="species" reg="casaroro">casaroro</tp:taxon-name-part></tp:taxon-name></italic> (Philippines).</p></caption><graphic xmlns:xlink="http://www.w3.org/1999/xlink" xlink:href="zookeys-789-051-g010.jpg" position="float" orientation="portrait" xlink:type="simple" id="oo_234246.jpg"/></fig><fig id="F11" position="float" orientation="portrait"><label>Figure 11.</label><caption><p><italic><tp:taxon-name><tp:taxon-name-part taxon-name-part-type="genus" reg="Micropholcus">Micropholcus</tp:taxon-name-part></tp:taxon-name></italic>-<italic><tp:taxon-name><tp:taxon-name-part taxon-name-part-type="genus" reg="Leptopholcus">Leptopholcus</tp:taxon-name-part></tp:taxon-name></italic> clade <bold>a</bold><italic><tp:taxon-name><tp:taxon-name-part taxon-name-part-type="genus" reg="Micropholcus">Micropholcus</tp:taxon-name-part></tp:taxon-name></italic> sp. n. “Br15-152” (Brazil) <bold>b</bold><italic><tp:taxon-name><tp:taxon-name-part taxon-name-part-type="genus" reg="Canticus">Canticus</tp:taxon-name-part><tp:taxon-name-part taxon-name-part-type="species" reg="sepaku">sepaku</tp:taxon-name-part></tp:taxon-name></italic> (East Kalimantan) <bold>c</bold><italic><tp:taxon-name><tp:taxon-name-part taxon-name-part-type="genus" reg="Micromerys">Micromerys</tp:taxon-name-part><tp:taxon-name-part taxon-name-part-type="species" reg="baiteta">baiteta</tp:taxon-name-part></tp:taxon-name></italic> (West Papua) <bold>d</bold><italic><tp:taxon-name><tp:taxon-name-part taxon-name-part-type="genus" reg="Leptopholcus">Leptopholcus</tp:taxon-name-part><tp:taxon-name-part taxon-name-part-type="species" reg="borneensis">borneensis</tp:taxon-name-part></tp:taxon-name></italic> (Singapore).</p></caption><graphic xmlns:xlink="http://www.w3.org/1999/xlink" xlink:href="zookeys-789-051-g011.jpg" position="float" orientation="portrait" xlink:type="simple" id="oo_234247.jpg"/></fig><fig id="F12" position="float" orientation="portrait"><label>Figure 12.</label><caption><p><italic><tp:taxon-name><tp:taxon-name-part taxon-name-part-type="genus" reg="Pholcus">Pholcus</tp:taxon-name-part></tp:taxon-name></italic><bold>a</bold><italic><tp:taxon-name><tp:taxon-name-part taxon-name-part-type="genus" reg="Pholcus">P.</tp:taxon-name-part><tp:taxon-name-part taxon-name-part-type="species" reg="creticus">creticus</tp:taxon-name-part></tp:taxon-name></italic> (Crete) <bold>b</bold><italic><tp:taxon-name><tp:taxon-name-part taxon-name-part-type="genus" reg="Pholcus">P.</tp:taxon-name-part><tp:taxon-name-part taxon-name-part-type="species" reg="camba">camba</tp:taxon-name-part></tp:taxon-name></italic> (Sulawesi) <bold>c</bold><italic><tp:taxon-name><tp:taxon-name-part taxon-name-part-type="genus" reg="Pholcus">P.</tp:taxon-name-part><tp:taxon-name-part taxon-name-part-type="species" reg="mulu">mulu</tp:taxon-name-part></tp:taxon-name></italic> (Sarawak) <bold>d</bold><italic><tp:taxon-name><tp:taxon-name-part taxon-name-part-type="genus" reg="Pholcus">P.</tp:taxon-name-part><tp:taxon-name-part taxon-name-part-type="species" reg="baka">baka</tp:taxon-name-part></tp:taxon-name></italic> (Gabon) <bold>e</bold><italic><tp:taxon-name><tp:taxon-name-part taxon-name-part-type="genus" reg="Pholcus">P.</tp:taxon-name-part></tp:taxon-name></italic> sp. n. “SL43” (Sri Lanka).</p></caption><graphic xmlns:xlink="http://www.w3.org/1999/xlink" xlink:href="zookeys-789-051-g012.jpg" position="float" orientation="portrait" xlink:type="simple" id="oo_234248.jpg"/></fig><fig id="F2" position="float" orientation="portrait"><label>Figure 2.</label><caption><p><tp:taxon-name><tp:taxon-name-part taxon-name-part-type="subfamily">Ninetinae</tp:taxon-name-part></tp:taxon-name> and <tp:taxon-name><tp:taxon-name-part taxon-name-part-type="subfamily">Arteminae</tp:taxon-name-part></tp:taxon-name><bold>a</bold><italic><tp:taxon-name><tp:taxon-name-part taxon-name-part-type="genus" reg="Artema">Artema</tp:taxon-name-part></tp:taxon-name></italic> sp. n. “Om14” (Oman) <bold>b</bold> Gen. n. (Ninetinae) sp. n. “Om6” (Oman) <bold>c</bold><italic><tp:taxon-name><tp:taxon-name-part taxon-name-part-type="genus" reg="Chisosa">Chisosa</tp:taxon-name-part><tp:taxon-name-part taxon-name-part-type="species" reg="diluta">diluta</tp:taxon-name-part></tp:taxon-name></italic> (USA) <bold>d</bold> Gen. n. (Arteminae) sp. n. “Ind82” (Sulawesi).</p></caption><graphic xmlns:xlink="http://www.w3.org/1999/xlink" xlink:href="zookeys-789-051-g002.jpg" position="float" orientation="portrait" xlink:type="simple" id="oo_234238.jpg"/></fig></tp:treatment-sec><ref-list><ref id="B27"><mixed-citation xmlns:xlink="http://www.w3.org/1999/xlink" xlink:type="simple"><person-group><name name-style="western"><surname>Huber</surname><given-names>BA</given-names></name></person-group> (<year>2003c</year>) <article-title>Southern African pholcid spiders: revision and cladistic analysis of <italic><tp:taxon-name><tp:taxon-name-part taxon-name-part-type="genus">Quamtana</tp:taxon-name-part></tp:taxon-name></italic> gen. nov. and <italic><tp:taxon-name><tp:taxon-name-part taxon-name-part-type="genus">Spermophora</tp:taxon-name-part></tp:taxon-name></italic> Hentz (<tp:taxon-name><tp:taxon-name-part taxon-name-part-type="order">Araneae</tp:taxon-name-part></tp:taxon-name>: <tp:taxon-name><tp:taxon-name-part taxon-name-part-type="family">Pholcidae</tp:taxon-name-part></tp:taxon-name>), with notes on male-female covariation.</article-title><source>Zoological Journal of the Linnean Society</source><volume>139</volume>: <fpage>477</fpage>–<lpage>527</lpage>. <ext-link xlink:type="simple" ext-link-type="doi" xlink:href="10.1046/j.0024-4082.2003.00082.x">https://doi.org/10.1046/j.0024-4082.2003.00082.x</ext-link></mixed-citation></ref><ref id="B62"><mixed-citation xmlns:xlink="http://www.w3.org/1999/xlink" xlink:type="simple"><person-group><name name-style="western"><surname>Penney</surname><given-names>D</given-names></name></person-group> (<year>2007</year>) <article-title>The oldest pholcid and selenopid spiders (<tp:taxon-name><tp:taxon-name-part taxon-name-part-type="order">Araneae</tp:taxon-name-part></tp:taxon-name>) in lowermost Eocene amber from the Paris Basin, France.</article-title><source>Journal of Arachnology</source><volume>34</volume>: <fpage>592</fpage>–<lpage>598</lpage>. <ext-link xlink:type="simple" ext-link-type="doi" xlink:href="10.1636/H05-61.1">https://doi.org/10.1636/H05-61.1</ext-link></mixed-citation></ref><ref id="B31"><mixed-citation xmlns:xlink="http://www.w3.org/1999/xlink" xlink:type="simple"><person-group><name name-style="western"><surname>Huber</surname><given-names>BA</given-names></name></person-group> (<year>2011a</year>) <article-title>Revision and cladistic analysis of <italic><tp:taxon-name><tp:taxon-name-part taxon-name-part-type="genus">Pholcus</tp:taxon-name-part></tp:taxon-name></italic> and closely related taxa (<tp:taxon-name><tp:taxon-name-part taxon-name-part-type="order">Araneae</tp:taxon-name-part></tp:taxon-name>, <tp:taxon-name><tp:taxon-name-part taxon-name-part-type="family">Pholcidae</tp:taxon-name-part></tp:taxon-name>).</article-title><source>Bonner zoologische Monographien</source><volume>58</volume>: <fpage>1</fpage>–<lpage>509</lpage>.</mixed-citation></ref><ref id="B57"><mixed-citation xmlns:xlink="http://www.w3.org/1999/xlink" xlink:type="simple"><person-group><name name-style="western"><surname>Huber</surname><given-names>BA</given-names></name><name name-style="western"><surname>Petcharad</surname><given-names>B</given-names></name><name name-style="western"><surname>Leh Moi Ung</surname><given-names>C</given-names></name><name name-style="western"><surname>Koh</surname><given-names>JKH</given-names></name><name name-style="western"><surname>Ghazali</surname><given-names>ARM</given-names></name></person-group> (<year>2016a</year>) <article-title>The Southeast Asian <italic><tp:taxon-name><tp:taxon-name-part taxon-name-part-type="genus">Pholcus</tp:taxon-name-part><tp:taxon-name-part taxon-name-part-type="species">halabala</tp:taxon-name-part></tp:taxon-name></italic> species group (<tp:taxon-name><tp:taxon-name-part taxon-name-part-type="order">Araneae</tp:taxon-name-part></tp:taxon-name>, <tp:taxon-name><tp:taxon-name-part taxon-name-part-type="family">Pholcidae</tp:taxon-name-part></tp:taxon-name>), new data from field observations and ultrastructure.</article-title><source>European Journal of Taxonomy</source><volume>190</volume>: <fpage>1</fpage>–<lpage>55</lpage>. <ext-link xlink:type="simple" ext-link-type="doi" xlink:href="10.5852/ejt.2016.190">https://doi.org/10.5852/ejt.2016.190</ext-link></mixed-citation></ref><ref id="B58"><mixed-citation xmlns:xlink="http://www.w3.org/1999/xlink" xlink:type="simple"><person-group><name name-style="western"><surname>Huber</surname><given-names>BA</given-names></name><name name-style="western"><surname>Koh</surname><given-names>JKH</given-names></name><name name-style="western"><surname>Ghazali</surname><given-names>ARM</given-names></name><name name-style="western"><surname>Nuñeza</surname><given-names>O</given-names></name><name name-style="western"><surname>Leh Moi Ung</surname><given-names>C</given-names></name><name name-style="western"><surname>Petcharad</surname><given-names>B</given-names></name></person-group> (<year>2016b</year>) <article-title>New leaf- and litter-dwelling species of the genus <italic><tp:taxon-name><tp:taxon-name-part taxon-name-part-type="genus">Pholcus</tp:taxon-name-part></tp:taxon-name></italic> from Southeast Asia (<tp:taxon-name><tp:taxon-name-part taxon-name-part-type="order">Araneae</tp:taxon-name-part></tp:taxon-name>, <tp:taxon-name><tp:taxon-name-part taxon-name-part-type="family">Pholcidae</tp:taxon-name-part></tp:taxon-name>).</article-title><source>European Journal of Taxonomy</source><volume>200</volume>: <fpage>1</fpage>–<lpage>45</lpage>. <ext-link xlink:type="simple" ext-link-type="doi" xlink:href="10.5852/ejt.2016.200">https://doi.org/10.5852/ejt.2016.200</ext-link></mixed-citation></ref><ref id="B42"><mixed-citation xmlns:xlink="http://www.w3.org/1999/xlink" xlink:type="simple"><person-group><name name-style="western"><surname>Huber</surname><given-names>BA</given-names></name><name name-style="western"><surname>Dimitrov</surname><given-names>D</given-names></name></person-group> (<year>2014</year>) <article-title>Slow genital and genetic but rapid non-genital and ecological differentiation in a pair of spider species (<tp:taxon-name><tp:taxon-name-part taxon-name-part-type="order">Araneae</tp:taxon-name-part></tp:taxon-name>, <tp:taxon-name><tp:taxon-name-part taxon-name-part-type="family">Pholcidae</tp:taxon-name-part></tp:taxon-name>).</article-title><source>Zoologischer Anzeiger</source><volume>253</volume>: <fpage>394</fpage>–<lpage>403</lpage>. <ext-link xlink:type="simple" ext-link-type="doi" xlink:href="10.1016/j.jcz.2014.04.001">https://doi.org/10.1016/j.jcz.2014.04.001</ext-link></mixed-citation></ref><ref id="B15"><mixed-citation xmlns:xlink="http://www.w3.org/1999/xlink" xlink:type="simple"><person-group><name name-style="western"><surname>Eberle</surname><given-names>J</given-names></name><name name-style="western"><surname>Dimitrov</surname><given-names>D</given-names></name><name name-style="western"><surname>Valdez-Mondragón</surname><given-names>A</given-names></name><name name-style="western"><surname>Huber</surname><given-names>BA</given-names></name></person-group> (<year>2018</year>) Microhabitat change drives diversification in pholcid spiders. BMC Evolutionary Biology 18: 141. <ext-link xlink:type="simple" ext-link-type="doi" xlink:href="10.1186/s12862-018-1244-8">https://doi.org/10.1186/s12862-018-1244-8</ext-link></mixed-citation></ref><ref id="B37"><mixed-citation xmlns:xlink="http://www.w3.org/1999/xlink" xlink:type="simple"><person-group><name name-style="western"><surname>Huber</surname><given-names>BA</given-names></name></person-group> (<year>2017</year>) <article-title>Revision and cladistic analysis of the Southeast Asian leaf-dwelling spider genus <italic><tp:taxon-name><tp:taxon-name-part taxon-name-part-type="genus">Calapnita</tp:taxon-name-part></tp:taxon-name></italic> (<tp:taxon-name><tp:taxon-name-part taxon-name-part-type="order">Araneae</tp:taxon-name-part></tp:taxon-name>, <tp:taxon-name><tp:taxon-name-part taxon-name-part-type="family">Pholcidae</tp:taxon-name-part></tp:taxon-name>).</article-title><source>Zootaxa</source><volume>4219</volume>: <fpage>1</fpage>–<lpage>63</lpage>. <ext-link xlink:type="simple" ext-link-type="doi" xlink:href="10.11646/zootaxa.4219.1.1">https://doi.org/10.11646/zootaxa.4219.1.1</ext-link></mixed-citation></ref><ref id="B12"><mixed-citation xmlns:xlink="http://www.w3.org/1999/xlink" xlink:type="simple"><person-group><name name-style="western"><surname>Deeleman-Reinhold</surname><given-names>CL</given-names></name></person-group> (<year>1986b</year>) <article-title>Studies on tropical <tp:taxon-name><tp:taxon-name-part taxon-name-part-type="family">Pholcidae</tp:taxon-name-part></tp:taxon-name> II. Redescription of <italic><tp:taxon-name><tp:taxon-name-part taxon-name-part-type="genus">Micromerys</tp:taxon-name-part><tp:taxon-name-part taxon-name-part-type="species">gracilis</tp:taxon-name-part></tp:taxon-name></italic> Bradley and <italic><tp:taxon-name><tp:taxon-name-part taxon-name-part-type="genus">Calapnita</tp:taxon-name-part><tp:taxon-name-part taxon-name-part-type="species">vermiformis</tp:taxon-name-part></tp:taxon-name></italic> Simon (<tp:taxon-name><tp:taxon-name-part taxon-name-part-type="order">Araneae</tp:taxon-name-part></tp:taxon-name>, <tp:taxon-name><tp:taxon-name-part taxon-name-part-type="family">Pholcidae</tp:taxon-name-part></tp:taxon-name>) and description of some related new species.</article-title><source>Memoirs of the Queensland Museum</source><volume>22</volume>(<issue>2</issue>): <fpage>205</fpage>–<lpage>224</lpage>.</mixed-citation></ref><ref id="B13"><mixed-citation xmlns:xlink="http://www.w3.org/1999/xlink" xlink:type="simple"><person-group><name name-style="western"><surname>Deeleman-Reinhold</surname><given-names>CL</given-names></name><name name-style="western"><surname>Platnick</surname><given-names>NI</given-names></name></person-group> (<year>1986</year>) <article-title>A new <italic><tp:taxon-name><tp:taxon-name-part taxon-name-part-type="genus">Panjange</tp:taxon-name-part></tp:taxon-name></italic> from northern Borneo (<tp:taxon-name><tp:taxon-name-part taxon-name-part-type="order">Araneae</tp:taxon-name-part></tp:taxon-name>, <tp:taxon-name><tp:taxon-name-part taxon-name-part-type="family">Pholcidae</tp:taxon-name-part></tp:taxon-name>).</article-title><source>Journal of the New York Entomological Society</source><volume>94</volume>(<issue>4</issue>): <fpage>559</fpage>–<lpage>561</lpage>.</mixed-citation></ref><ref id="B48"><mixed-citation xmlns:xlink="http://www.w3.org/1999/xlink" xlink:type="simple"><person-group><name name-style="western"><surname>Huber</surname><given-names>BA</given-names></name><name name-style="western"><surname>Nuñeza</surname><given-names>OM</given-names></name></person-group> (<year>2015</year>) <article-title>Evolution of genital asymmetry, exaggerated eye stalks, and extreme palpal elongation in <italic><tp:taxon-name><tp:taxon-name-part taxon-name-part-type="genus">Panjange</tp:taxon-name-part></tp:taxon-name></italic> spiders (<tp:taxon-name><tp:taxon-name-part taxon-name-part-type="order">Araneae</tp:taxon-name-part></tp:taxon-name>: <tp:taxon-name><tp:taxon-name-part taxon-name-part-type="family">Pholcidae</tp:taxon-name-part></tp:taxon-name>).</article-title><source>European Journal of Taxonomy</source><volume>169</volume>: <fpage>1</fpage>–<lpage>46</lpage>. <ext-link xlink:type="simple" ext-link-type="doi" xlink:href="10.5852/ejt.2015.169">https://doi.org/10.5852/ejt.2015.169</ext-link></mixed-citation></ref><ref id="B52"><mixed-citation xmlns:xlink="http://www.w3.org/1999/xlink" xlink:type="simple"><person-group><name name-style="western"><surname>Huber</surname><given-names>BA</given-names></name><name name-style="western"><surname>Sinclair</surname><given-names>B</given-names></name><name name-style="western"><surname>Schmitt</surname><given-names>M</given-names></name></person-group> (<year>2007</year>) <article-title>The evolution of asymmetric genitalia in spiders and insects.</article-title><source>Biological Reviews</source><volume>82</volume>: <fpage>647</fpage>–<lpage>698</lpage>. <ext-link xlink:type="simple" ext-link-type="doi" xlink:href="10.1111/j.1469-185X.2007.00029.x">https://doi.org/10.1111/j.1469-185X.2007.00029.x</ext-link></mixed-citation></ref><ref id="B47"><mixed-citation xmlns:xlink="http://www.w3.org/1999/xlink" xlink:type="simple"><person-group><name name-style="western"><surname>Huber</surname><given-names>BA</given-names></name><name name-style="western"><surname>Leh Moi Ung</surname><given-names>C</given-names></name></person-group> (<year>2016</year>) <article-title>The <italic><tp:taxon-name><tp:taxon-name-part taxon-name-part-type="genus">Panjange</tp:taxon-name-part><tp:taxon-name-part taxon-name-part-type="species">nigrifrons</tp:taxon-name-part></tp:taxon-name></italic> group in Borneo (<tp:taxon-name><tp:taxon-name-part taxon-name-part-type="order">Araneae</tp:taxon-name-part></tp:taxon-name>: <tp:taxon-name><tp:taxon-name-part taxon-name-part-type="family">Pholcidae</tp:taxon-name-part></tp:taxon-name>): high diversity in Sarawak, apparent absence in Sabah.</article-title><source>European Journal of Taxonomy</source><volume>184</volume>: <fpage>1</fpage>–<lpage>32</lpage>. <ext-link xlink:type="simple" ext-link-type="doi" xlink:href="10.5852/ejt.2016.184">https://doi.org/10.5852/ejt.2016.184</ext-link></mixed-citation></ref><ref id="B50"><mixed-citation xmlns:xlink="http://www.w3.org/1999/xlink" xlink:type="simple"><person-group><name name-style="western"><surname>Huber</surname><given-names>BA</given-names></name><name name-style="western"><surname>Pérez-G</surname><given-names>A</given-names></name><name name-style="western"><surname>Baptista</surname><given-names>RLC</given-names></name></person-group> (<year>2005a</year>) <italic><tp:taxon-name><tp:taxon-name-part taxon-name-part-type="genus">Leptopholcus</tp:taxon-name-part></tp:taxon-name></italic> (<tp:taxon-name><tp:taxon-name-part taxon-name-part-type="order">Araneae</tp:taxon-name-part></tp:taxon-name>: <tp:taxon-name><tp:taxon-name-part taxon-name-part-type="family">Pholcidae</tp:taxon-name-part></tp:taxon-name>) in continental America: rare relicts in low precipitation areas. Bonner zoologische Beiträge 53(1/2): 99–107.</mixed-citation></ref><ref id="B55"><mixed-citation xmlns:xlink="http://www.w3.org/1999/xlink" xlink:type="simple"><person-group><name name-style="western"><surname>Huber</surname><given-names>BA</given-names></name><name name-style="western"><surname>Carvalho</surname><given-names>LS</given-names></name><name name-style="western"><surname>Benjamin</surname><given-names>SP</given-names></name></person-group> (<year>2014</year>) <article-title>On the New World spiders previously misplaced in <italic><tp:taxon-name><tp:taxon-name-part taxon-name-part-type="genus">Leptopholcus</tp:taxon-name-part></tp:taxon-name></italic>: molecular and morphological analyses and descriptions of four new species (<tp:taxon-name><tp:taxon-name-part taxon-name-part-type="order">Araneae</tp:taxon-name-part></tp:taxon-name>, <tp:taxon-name><tp:taxon-name-part taxon-name-part-type="family">Pholcidae</tp:taxon-name-part></tp:taxon-name>).</article-title><source>Invertebrate Systematics</source><volume>28</volume>: <fpage>432</fpage>–<lpage>450</lpage>. <ext-link xlink:type="simple" ext-link-type="doi" xlink:href="10.1071/IS13050">https://doi.org/10.1071/IS13050</ext-link></mixed-citation></ref><ref id="B32"><mixed-citation xmlns:xlink="http://www.w3.org/1999/xlink" xlink:type="simple"><person-group><name name-style="western"><surname>Huber</surname><given-names>BA</given-names></name></person-group> (<year>2011b</year>) <article-title>Phylogeny and classification of <tp:taxon-name><tp:taxon-name-part taxon-name-part-type="family">Pholcidae</tp:taxon-name-part></tp:taxon-name> (<tp:taxon-name><tp:taxon-name-part taxon-name-part-type="order">Araneae</tp:taxon-name-part></tp:taxon-name>): an update.</article-title><source>Journal of Arachnology</source><volume>39</volume>: <fpage>211</fpage>–<lpage>222</lpage>. <ext-link xlink:type="simple" ext-link-type="doi" xlink:href="10.1636/CA10-57.1">https://doi.org/10.1636/CA10-57.1</ext-link></mixed-citation></ref><ref id="B23"><mixed-citation xmlns:xlink="http://www.w3.org/1999/xlink" xlink:type="simple"><person-group><name name-style="western"><surname>Huber</surname><given-names>BA</given-names></name></person-group> (<year>2000</year>) <article-title>New World pholcid spiders (<tp:taxon-name><tp:taxon-name-part taxon-name-part-type="order">Araneae</tp:taxon-name-part></tp:taxon-name>: <tp:taxon-name><tp:taxon-name-part taxon-name-part-type="family">Pholcidae</tp:taxon-name-part></tp:taxon-name>): a revision at generic level.</article-title><source>Bulletin of the American Museum of Natural History</source><volume>254</volume>: <fpage>1</fpage>–<lpage>348</lpage>. <ext-link xlink:type="simple" ext-link-type="doi" xlink:href="10.1206/0003-0090(2000)254%3C0001:NWPSAP%3E2.0.CO;2">https://doi.org/10.1206/0003-0090(2000)254&lt;0001:NWPSAP&gt;2.0.CO;2</ext-link></mixed-citation></ref><ref id="B33"><mixed-citation xmlns:xlink="http://www.w3.org/1999/xlink" xlink:type="simple"><person-group><name name-style="western"><surname>Huber</surname><given-names>BA</given-names></name></person-group> (<year>2012</year>) <article-title>Revision and cladistic analysis of the Afrotropical endemic genus <italic><tp:taxon-name><tp:taxon-name-part taxon-name-part-type="genus">Smeringopus</tp:taxon-name-part></tp:taxon-name></italic> Simon, 1890 (<tp:taxon-name><tp:taxon-name-part taxon-name-part-type="order">Araneae</tp:taxon-name-part></tp:taxon-name>: <tp:taxon-name><tp:taxon-name-part taxon-name-part-type="family">Pholcidae</tp:taxon-name-part></tp:taxon-name>).</article-title><source>Zootaxa</source><volume>3461</volume>: <fpage>1</fpage>–<lpage>138</lpage>.</mixed-citation></ref></ref-list></tp:taxon-treatment>
