# Supplementary material for: The phylogeny of pholcid spiders: a critical evaluation of relationships suggested by molecular data (Araneae, Pholcidae)
Source: Zookeys. 2018 Oct 10;(789):51–101. doi: 10.3897/zookeys.789.22781 (PMC6193417; doi:10.3897/zookeys.789.22781)
Supplement: XML Treatment for Nipisa [file zookeys.789.22781-treatment9.xml]

<!DOCTYPE tp:taxon-treatment
  PUBLIC "-//TaxonX//DTD Taxonomic Treatment Publishing DTD v0 20100105//EN" "tax-treatment-NSO.dtd">
<tp:taxon-treatment xmlns:tp="http://www.plazi.org/taxpub"><tp:treatment-meta><kwd-group><label>Taxon classification</label><kwd><named-content xmlns:xlink="http://www.w3.org/1999/xlink" content-type="kingdom">Animalia</named-content></kwd><kwd><named-content xmlns:xlink="http://www.w3.org/1999/xlink" content-type="order">Araneae</named-content></kwd><kwd><named-content xmlns:xlink="http://www.w3.org/1999/xlink" content-type="family">Pholcidae</named-content></kwd></kwd-group><mixed-citation publication-type="journal"><person-group><name><surname>Huber</surname><given-names>Bernhard A.</given-names></name><name><surname>Eberle</surname><given-names>Jonas</given-names></name><name><surname>Dimitrov</surname><given-names>Dimitar</given-names></name></person-group><article-title>The phylogeny of pholcid spiders: a critical evaluation of relationships suggested by molecular data (<tp:taxon-name><tp:taxon-name-part taxon-name-part-type="order">Araneae</tp:taxon-name-part></tp:taxon-name>, <tp:taxon-name><tp:taxon-name-part taxon-name-part-type="family">Pholcidae</tp:taxon-name-part></tp:taxon-name>)</article-title><source>Zookeys</source><day>10</day><month>10</month><year>2018</year><volume>2018</volume><issue>789</issue><fpage>51</fpage><lpage>101</lpage><pub-id pub-id-type="doi">10.3897/zookeys.789.22781</pub-id></mixed-citation></tp:treatment-meta><tp:nomenclature><tp:taxon-name>
              <tp:taxon-name-part taxon-name-part-type="genus" reg="Nipisa">Nipisa</tp:taxon-name-part>
              <object-id xmlns:xlink="http://www.w3.org/1999/xlink" content-type="zoobank" xlink:type="simple">http://zoobank.org/EB3A11CC-FE6C-4451-AA9A-8E582242C441</object-id>
            </tp:taxon-name><tp:taxon-authority>Huber</tp:taxon-authority><tp:taxon-status xmlns:xlink="http://www.w3.org/1999/xlink" xlink:type="simple">gen. n.</tp:taxon-status><tp:nomenclature-citation-list><tp:nomenclature-citation><tp:taxon-name>
                  <tp:taxon-name-part taxon-name-part-type="genus" reg="Calapnita">Calapnita</tp:taxon-name-part>
                  <tp:taxon-name-part taxon-name-part-type="species" reg="phyllicola">phyllicola</tp:taxon-name-part>
                </tp:taxon-name><comment>group: <xref ref-type="bibr" rid="B12">Deeleman-Reinhold 1986b</xref>: 212. <xref ref-type="bibr" rid="B31">Huber 2011a</xref>: 43. <xref ref-type="bibr" rid="B37">Huber 2017</xref>: 7.</comment></tp:nomenclature-citation></tp:nomenclature-citation-list></tp:nomenclature><tp:treatment-sec sec-type="type species" id="SECID0EKCBK"><title>Type species.</title><p><italic><tp:taxon-name><tp:taxon-name-part taxon-name-part-type="genus" reg="Calapnita">Calapnita</tp:taxon-name-part><tp:taxon-name-part taxon-name-part-type="species" reg="phyllicola">phyllicola</tp:taxon-name-part></tp:taxon-name></italic> Deeleman-Reinhold, 1986.</p></tp:treatment-sec><tp:treatment-sec sec-type="etymology" id="SECID0E2CBK"><title>Etymology.</title><p>The name is derived from the Malay word <italic>nipis</italic> (thin), and refers to the long and thin abdomen. Gender feminine.</p></tp:treatment-sec><tp:treatment-sec sec-type="diagnosis" id="SECID0EDDBK"><title>Diagnosis</title><p>(adapted from <xref ref-type="bibr" rid="B37">Huber 2017</xref>). Leaf-dwelling, pale whitish, long-legged pholcids with six eyes and long cylindrical abdomen (<xref ref-type="bibr" rid="B37">Huber 2017</xref>: figs 3-19). Distinguished from <italic><tp:taxon-name><tp:taxon-name-part taxon-name-part-type="genus" reg="Calapnita">Calapnita</tp:taxon-name-part></tp:taxon-name></italic> by (1) tibia 2/ tibia 4 length &gt;1.05 (<italic>vs.</italic> &lt;0.95 in <italic><tp:taxon-name><tp:taxon-name-part taxon-name-part-type="genus" reg="Calapnita">Calapnita</tp:taxon-name-part></tp:taxon-name></italic>); (2) ALS with eight spigots each (<italic>vs.</italic> two in <italic><tp:taxon-name><tp:taxon-name-part taxon-name-part-type="genus" reg="Calapnita">Calapnita</tp:taxon-name-part></tp:taxon-name></italic>) (<xref ref-type="bibr" rid="B37">Huber 2017</xref>: figs 31, 41, 78); (3) proximal lateral processes on male chelicerae in ‘usual’ proximal position (<italic>vs.</italic> distal in <italic><tp:taxon-name><tp:taxon-name-part taxon-name-part-type="genus" reg="Calapnita">Calapnita</tp:taxon-name-part></tp:taxon-name></italic>) (<xref ref-type="bibr" rid="B37">Huber 2017</xref>: figs 23, 35); (4) simple apophysis on male palpal trochanter (<italic>vs.</italic> hooked and sclerotized in <italic><tp:taxon-name><tp:taxon-name-part taxon-name-part-type="genus" reg="Calapnita">Calapnita</tp:taxon-name-part></tp:taxon-name></italic>) (<xref ref-type="bibr" rid="B37">Huber 2017</xref>: figs 21, 34); (5) male palpal femur barely modified (<italic>vs.</italic> with series of three ventral sclerotized processes in <italic><tp:taxon-name><tp:taxon-name-part taxon-name-part-type="genus" reg="Calapnita">Calapnita</tp:taxon-name-part></tp:taxon-name></italic>) (<xref ref-type="bibr" rid="B37">Huber 2017</xref>: figs 21, 34); (6) epigynum roughly rectangular or trapezoidal with folded cuticle and posterior ‘knob’ (<italic>vs.</italic> triangular with anterior ‘knob’ in <italic><tp:taxon-name><tp:taxon-name-part taxon-name-part-type="genus" reg="Calapnita">Calapnita</tp:taxon-name-part></tp:taxon-name></italic>) (<xref ref-type="bibr" rid="B37">Huber 2017</xref>: figs 24, 32, 36, 43). For characters distinguishing <italic><tp:taxon-name><tp:taxon-name-part taxon-name-part-type="genus" reg="Nipisa">Nipisa</tp:taxon-name-part></tp:taxon-name></italic> from similar species in other genera see Diagnosis of <italic><tp:taxon-name><tp:taxon-name-part taxon-name-part-type="genus" reg="Calapnita">Calapnita</tp:taxon-name-part></tp:taxon-name></italic> in <xref ref-type="bibr" rid="B37">Huber (2017)</xref>.</p></tp:treatment-sec><tp:treatment-sec sec-type="distribution" id="SECID0EUGBK"><title>Distribution.</title><p>Southeast Asia (<xref ref-type="bibr" rid="B37">Huber 2017</xref>: figs 281 and 282).</p></tp:treatment-sec><tp:treatment-sec sec-type="Composition" id="SECID0E5GBK"><title>Composition.</title><p>Ten species, all newly transferred from <italic><tp:taxon-name><tp:taxon-name-part taxon-name-part-type="genus" reg="Calapnita">Calapnita</tp:taxon-name-part></tp:taxon-name></italic>: <italic><tp:taxon-name><tp:taxon-name-part taxon-name-part-type="genus" reg="Nipisa">N.</tp:taxon-name-part><tp:taxon-name-part taxon-name-part-type="species" reg="anai">anai</tp:taxon-name-part></tp:taxon-name></italic> (Huber, 2017); <italic><tp:taxon-name><tp:taxon-name-part taxon-name-part-type="genus" reg="Nipisa">N.</tp:taxon-name-part><tp:taxon-name-part taxon-name-part-type="species" reg="bankirai">bankirai</tp:taxon-name-part></tp:taxon-name></italic> (Huber, 2017); <italic><tp:taxon-name><tp:taxon-name-part taxon-name-part-type="genus" reg="Nipisa">N.</tp:taxon-name-part><tp:taxon-name-part taxon-name-part-type="species" reg="bidayuh">bidayuh</tp:taxon-name-part></tp:taxon-name></italic> (Huber, 2017); <italic><tp:taxon-name><tp:taxon-name-part taxon-name-part-type="genus" reg="Nipisa">N.</tp:taxon-name-part><tp:taxon-name-part taxon-name-part-type="species" reg="deelemanae">deelemanae</tp:taxon-name-part></tp:taxon-name></italic> (Huber, 2011); <italic><tp:taxon-name><tp:taxon-name-part taxon-name-part-type="genus" reg="Nipisa">N.</tp:taxon-name-part><tp:taxon-name-part taxon-name-part-type="species" reg="kubah">kubah</tp:taxon-name-part></tp:taxon-name></italic> (Huber, 2017); <italic><tp:taxon-name><tp:taxon-name-part taxon-name-part-type="genus" reg="Nipisa">N.</tp:taxon-name-part><tp:taxon-name-part taxon-name-part-type="species" reg="lehi">lehi</tp:taxon-name-part></tp:taxon-name></italic> (Huber, 2017); <italic><tp:taxon-name><tp:taxon-name-part taxon-name-part-type="genus" reg="Nipisa">N.</tp:taxon-name-part><tp:taxon-name-part taxon-name-part-type="species" reg="phasmoides">phasmoides</tp:taxon-name-part></tp:taxon-name></italic> (Deeleman-Reinhold, 1986); <italic><tp:taxon-name><tp:taxon-name-part taxon-name-part-type="genus" reg="Nipisa">N.</tp:taxon-name-part><tp:taxon-name-part taxon-name-part-type="species" reg="phyllicola">phyllicola</tp:taxon-name-part></tp:taxon-name></italic> (Deeleman-Reinhold, 1986); <italic><tp:taxon-name><tp:taxon-name-part taxon-name-part-type="genus" reg="Nipisa">N.</tp:taxon-name-part><tp:taxon-name-part taxon-name-part-type="species" reg="semengoh">semengoh</tp:taxon-name-part></tp:taxon-name></italic> (Huber, 2017); <italic><tp:taxon-name><tp:taxon-name-part taxon-name-part-type="genus" reg="Nipisa">N.</tp:taxon-name-part><tp:taxon-name-part taxon-name-part-type="species" reg="subphyllicola">subphyllicola</tp:taxon-name-part></tp:taxon-name></italic> (Deeleman-Reinhold, 1986).</p></tp:treatment-sec><ref-list><ref id="B12"><mixed-citation xmlns:xlink="http://www.w3.org/1999/xlink" xlink:type="simple"><person-group><name name-style="western"><surname>Deeleman-Reinhold</surname><given-names>CL</given-names></name></person-group> (<year>1986b</year>) <article-title>Studies on tropical <tp:taxon-name><tp:taxon-name-part taxon-name-part-type="family">Pholcidae</tp:taxon-name-part></tp:taxon-name> II. Redescription of <italic><tp:taxon-name><tp:taxon-name-part taxon-name-part-type="genus">Micromerys</tp:taxon-name-part><tp:taxon-name-part taxon-name-part-type="species">gracilis</tp:taxon-name-part></tp:taxon-name></italic> Bradley and <italic><tp:taxon-name><tp:taxon-name-part taxon-name-part-type="genus">Calapnita</tp:taxon-name-part><tp:taxon-name-part taxon-name-part-type="species">vermiformis</tp:taxon-name-part></tp:taxon-name></italic> Simon (<tp:taxon-name><tp:taxon-name-part taxon-name-part-type="order">Araneae</tp:taxon-name-part></tp:taxon-name>, <tp:taxon-name><tp:taxon-name-part taxon-name-part-type="family">Pholcidae</tp:taxon-name-part></tp:taxon-name>) and description of some related new species.</article-title><source>Memoirs of the Queensland Museum</source><volume>22</volume>(<issue>2</issue>): <fpage>205</fpage>–<lpage>224</lpage>.</mixed-citation></ref><ref id="B31"><mixed-citation xmlns:xlink="http://www.w3.org/1999/xlink" xlink:type="simple"><person-group><name name-style="western"><surname>Huber</surname><given-names>BA</given-names></name></person-group> (<year>2011a</year>) <article-title>Revision and cladistic analysis of <italic><tp:taxon-name><tp:taxon-name-part taxon-name-part-type="genus">Pholcus</tp:taxon-name-part></tp:taxon-name></italic> and closely related taxa (<tp:taxon-name><tp:taxon-name-part taxon-name-part-type="order">Araneae</tp:taxon-name-part></tp:taxon-name>, <tp:taxon-name><tp:taxon-name-part taxon-name-part-type="family">Pholcidae</tp:taxon-name-part></tp:taxon-name>).</article-title><source>Bonner zoologische Monographien</source><volume>58</volume>: <fpage>1</fpage>–<lpage>509</lpage>.</mixed-citation></ref><ref id="B37"><mixed-citation xmlns:xlink="http://www.w3.org/1999/xlink" xlink:type="simple"><person-group><name name-style="western"><surname>Huber</surname><given-names>BA</given-names></name></person-group> (<year>2017</year>) <article-title>Revision and cladistic analysis of the Southeast Asian leaf-dwelling spider genus <italic><tp:taxon-name><tp:taxon-name-part taxon-name-part-type="genus">Calapnita</tp:taxon-name-part></tp:taxon-name></italic> (<tp:taxon-name><tp:taxon-name-part taxon-name-part-type="order">Araneae</tp:taxon-name-part></tp:taxon-name>, <tp:taxon-name><tp:taxon-name-part taxon-name-part-type="family">Pholcidae</tp:taxon-name-part></tp:taxon-name>).</article-title><source>Zootaxa</source><volume>4219</volume>: <fpage>1</fpage>–<lpage>63</lpage>. <ext-link xlink:type="simple" ext-link-type="doi" xlink:href="10.11646/zootaxa.4219.1.1">https://doi.org/10.11646/zootaxa.4219.1.1</ext-link></mixed-citation></ref></ref-list></tp:taxon-treatment>
