# Supplementary material for: The phylogeny of pholcid spiders: a critical evaluation of relationships suggested by molecular data (Araneae, Pholcidae)
Source: Zookeys. 2018 Oct 10;(789):51–101. doi: 10.3897/zookeys.789.22781 (PMC6193417; doi:10.3897/zookeys.789.22781)
Supplement: XML Treatment for Apokayana [file zookeys.789.22781-treatment10.xml]

<!DOCTYPE tp:taxon-treatment
  PUBLIC "-//TaxonX//DTD Taxonomic Treatment Publishing DTD v0 20100105//EN" "tax-treatment-NSO.dtd">
<tp:taxon-treatment xmlns:tp="http://www.plazi.org/taxpub"><tp:treatment-meta><kwd-group><label>Taxon classification</label><kwd><named-content xmlns:xlink="http://www.w3.org/1999/xlink" content-type="kingdom">Animalia</named-content></kwd><kwd><named-content xmlns:xlink="http://www.w3.org/1999/xlink" content-type="order">Araneae</named-content></kwd><kwd><named-content xmlns:xlink="http://www.w3.org/1999/xlink" content-type="family">Pholcidae</named-content></kwd></kwd-group><mixed-citation publication-type="journal"><person-group><name><surname>Huber</surname><given-names>Bernhard A.</given-names></name><name><surname>Eberle</surname><given-names>Jonas</given-names></name><name><surname>Dimitrov</surname><given-names>Dimitar</given-names></name></person-group><article-title>The phylogeny of pholcid spiders: a critical evaluation of relationships suggested by molecular data (<tp:taxon-name><tp:taxon-name-part taxon-name-part-type="order">Araneae</tp:taxon-name-part></tp:taxon-name>, <tp:taxon-name><tp:taxon-name-part taxon-name-part-type="family">Pholcidae</tp:taxon-name-part></tp:taxon-name>)</article-title><source>Zookeys</source><day>10</day><month>10</month><year>2018</year><volume>2018</volume><issue>789</issue><fpage>51</fpage><lpage>101</lpage><pub-id pub-id-type="doi">10.3897/zookeys.789.22781</pub-id></mixed-citation></tp:treatment-meta><tp:nomenclature><tp:taxon-name>
              <tp:taxon-name-part taxon-name-part-type="genus" reg="Apokayana">Apokayana</tp:taxon-name-part>
              <object-id xmlns:xlink="http://www.w3.org/1999/xlink" content-type="zoobank" xlink:type="simple">http://zoobank.org/3C3E969C-F000-4596-86B9-60F6C600C2FE</object-id>
            </tp:taxon-name><tp:taxon-authority>Huber</tp:taxon-authority><tp:taxon-status xmlns:xlink="http://www.w3.org/1999/xlink" xlink:type="simple">gen. n.</tp:taxon-status><tp:nomenclature-citation-list><tp:nomenclature-citation><tp:taxon-name>
                  <tp:taxon-name-part taxon-name-part-type="genus" reg="Panjange">Panjange</tp:taxon-name-part>
                  <tp:taxon-name-part taxon-name-part-type="species" reg="nigrifrons">nigrifrons</tp:taxon-name-part>
                </tp:taxon-name><comment>group: <xref ref-type="bibr" rid="B13">Deeleman-Reinhold and Platnick 1986</xref>: 561. <xref ref-type="bibr" rid="B31">Huber 2011a</xref>: 109. <xref ref-type="bibr" rid="B47">Huber and Leh Moi Ung 2016</xref>: 3.</comment></tp:nomenclature-citation></tp:nomenclature-citation-list></tp:nomenclature><tp:treatment-sec sec-type="type species" id="SECID0EXMBK"><title>Type species.</title><p><italic><tp:taxon-name><tp:taxon-name-part taxon-name-part-type="genus" reg="Panjange">Panjange</tp:taxon-name-part><tp:taxon-name-part taxon-name-part-type="species" reg="kapit">kapit</tp:taxon-name-part></tp:taxon-name></italic> Huber, 2011.</p></tp:treatment-sec><tp:treatment-sec sec-type="etymology" id="SECID0EINBK"><title>Etymology.</title><p>Named for the Apo Kayan people, one of the Dayak people groups that are spread throughout Sarawak, East Kalimantan, and North Kalimantan. Gender feminine.</p><!--PageBreak--></tp:treatment-sec><tp:treatment-sec sec-type="diagnosis" id="SECID0EONBK"><title>Diagnosis</title><p>(adapted from <xref ref-type="bibr" rid="B47">Huber and Leh Moi Ung 2016</xref>). Easily distinguished from <italic><tp:taxon-name><tp:taxon-name-part taxon-name-part-type="genus" reg="Panjange">Panjange</tp:taxon-name-part></tp:taxon-name></italic> by presence of distal male cheliceral apophyses (<xref ref-type="bibr" rid="B47">Huber and Leh Moi Ung 2016</xref>: fig. 18) and by ventral apophysis on male palpal femur (<xref ref-type="bibr" rid="B47">Huber and Leh Moi Ung 2016</xref>: fig. 30); also by absent or short epigynal scape. From representatives of <italic><tp:taxon-name><tp:taxon-name-part taxon-name-part-type="genus" reg="Pribumia">Pribumia</tp:taxon-name-part></tp:taxon-name></italic> by ridges ventrally on procursus (<xref ref-type="bibr" rid="B47">Huber and Leh Moi Ung 2016</xref>: figs 17, 26, 34, 49; absent in <italic><tp:taxon-name><tp:taxon-name-part taxon-name-part-type="genus" reg="Apokayana">A.</tp:taxon-name-part><tp:taxon-name-part taxon-name-part-type="species" reg="tahai">tahai</tp:taxon-name-part></tp:taxon-name></italic>), by ventral apophysis on male palpal femur, and possibly by wide opening of palpal tarsal organ (<xref ref-type="bibr" rid="B31">Huber 2011a</xref>: figs 481, 686). From other similar genera on Borneo (<italic><tp:taxon-name><tp:taxon-name-part taxon-name-part-type="genus" reg="Calapnita">Calapnita</tp:taxon-name-part></tp:taxon-name></italic>, <italic><tp:taxon-name><tp:taxon-name-part taxon-name-part-type="genus" reg="Leptopholcus">Leptopholcus</tp:taxon-name-part></tp:taxon-name></italic>, <italic><tp:taxon-name><tp:taxon-name-part taxon-name-part-type="genus" reg="Kelabita">Kelabita</tp:taxon-name-part></tp:taxon-name></italic>) by combination of: male colouration (<xref ref-type="bibr" rid="B47">Huber and Leh Moi Ung 2016</xref>: figs 8, 61; male ocular area and palps black; similar only in <italic><tp:taxon-name><tp:taxon-name-part taxon-name-part-type="genus" reg="Kelabita">Kelabita</tp:taxon-name-part></tp:taxon-name></italic>), by bipartite distal apophyses on male chelicerae (<xref ref-type="bibr" rid="B47">Huber and Leh Moi Ung 2016</xref>: figs 35, 47; similar only in some <italic><tp:taxon-name><tp:taxon-name-part taxon-name-part-type="genus" reg="Calapnita">Calapnita</tp:taxon-name-part></tp:taxon-name></italic>), by cylindrical rather than worm-shaped abdomen (<xref ref-type="bibr" rid="B47">Huber and Leh Moi Ung 2016</xref>: figs 8–15, 61–68; in contrast to <italic><tp:taxon-name><tp:taxon-name-part taxon-name-part-type="genus" reg="Calapnita">Calapnita</tp:taxon-name-part></tp:taxon-name></italic> and <italic><tp:taxon-name><tp:taxon-name-part taxon-name-part-type="genus" reg="Leptopholcus">Leptopholcus</tp:taxon-name-part></tp:taxon-name></italic>).</p></tp:treatment-sec><tp:treatment-sec sec-type="distribution" id="SECID0E5QBK"><title>Distribution.</title><p>Borneo (<xref ref-type="bibr" rid="B47">Huber and Leh Moi Ung 2016</xref>: fig. 1).</p></tp:treatment-sec><tp:treatment-sec sec-type="Composition" id="SECID0EIRBK"><title>Composition.</title><p>Ten species, all newly transferred from <italic><tp:taxon-name><tp:taxon-name-part taxon-name-part-type="genus" reg="Panjange">Panjange</tp:taxon-name-part></tp:taxon-name></italic>: <italic><tp:taxon-name><tp:taxon-name-part taxon-name-part-type="genus" reg="Apokayana">A.</tp:taxon-name-part><tp:taxon-name-part taxon-name-part-type="species" reg="bako">bako</tp:taxon-name-part></tp:taxon-name></italic> (Huber, 2011); <italic><tp:taxon-name><tp:taxon-name-part taxon-name-part-type="genus" reg="Apokayana">A.</tp:taxon-name-part><tp:taxon-name-part taxon-name-part-type="species" reg="iban">iban</tp:taxon-name-part></tp:taxon-name></italic> (Huber, 2011); <italic><tp:taxon-name><tp:taxon-name-part taxon-name-part-type="genus" reg="Apokayana">A.</tp:taxon-name-part><tp:taxon-name-part taxon-name-part-type="species" reg="kapit">kapit</tp:taxon-name-part></tp:taxon-name></italic> (Huber, 2016); <italic><tp:taxon-name><tp:taxon-name-part taxon-name-part-type="genus" reg="Apokayana">A.</tp:taxon-name-part><tp:taxon-name-part taxon-name-part-type="species" reg="kubah">kubah</tp:taxon-name-part></tp:taxon-name></italic> (Huber, 2016); <italic><tp:taxon-name><tp:taxon-name-part taxon-name-part-type="genus" reg="Apokayana">A.</tp:taxon-name-part><tp:taxon-name-part taxon-name-part-type="species" reg="niah">niah</tp:taxon-name-part></tp:taxon-name></italic> (Huber, 2016); <italic><tp:taxon-name><tp:taxon-name-part taxon-name-part-type="genus" reg="Apokayana">A.</tp:taxon-name-part><tp:taxon-name-part taxon-name-part-type="species" reg="nigrifrons">nigrifrons</tp:taxon-name-part></tp:taxon-name></italic> (Deeleman-Reinhold &amp; Deeleman, 1983); <italic><tp:taxon-name><tp:taxon-name-part taxon-name-part-type="genus" reg="Apokayana">A.</tp:taxon-name-part><tp:taxon-name-part taxon-name-part-type="species" reg="pueh">pueh</tp:taxon-name-part></tp:taxon-name></italic> (Huber, 2016); <italic><tp:taxon-name><tp:taxon-name-part taxon-name-part-type="genus" reg="Apokayana">A.</tp:taxon-name-part><tp:taxon-name-part taxon-name-part-type="species" reg="sedgwicki">sedgwicki</tp:taxon-name-part></tp:taxon-name></italic> (Deeleman-Reinhold &amp; Platnick, 1986); <italic><tp:taxon-name><tp:taxon-name-part taxon-name-part-type="genus" reg="Apokayana">A.</tp:taxon-name-part><tp:taxon-name-part taxon-name-part-type="species" reg="seowi">seowi</tp:taxon-name-part></tp:taxon-name></italic> (Huber, 2016); <italic><tp:taxon-name><tp:taxon-name-part taxon-name-part-type="genus" reg="Apokayana">A.</tp:taxon-name-part><tp:taxon-name-part taxon-name-part-type="species" reg="tahai">tahai</tp:taxon-name-part></tp:taxon-name></italic> (Huber, 2011).</p></tp:treatment-sec><ref-list><ref id="B13"><mixed-citation xmlns:xlink="http://www.w3.org/1999/xlink" xlink:type="simple"><person-group><name name-style="western"><surname>Deeleman-Reinhold</surname><given-names>CL</given-names></name><name name-style="western"><surname>Platnick</surname><given-names>NI</given-names></name></person-group> (<year>1986</year>) <article-title>A new <italic><tp:taxon-name><tp:taxon-name-part taxon-name-part-type="genus">Panjange</tp:taxon-name-part></tp:taxon-name></italic> from northern Borneo (<tp:taxon-name><tp:taxon-name-part taxon-name-part-type="order">Araneae</tp:taxon-name-part></tp:taxon-name>, <tp:taxon-name><tp:taxon-name-part taxon-name-part-type="family">Pholcidae</tp:taxon-name-part></tp:taxon-name>).</article-title><source>Journal of the New York Entomological Society</source><volume>94</volume>(<issue>4</issue>): <fpage>559</fpage>–<lpage>561</lpage>.</mixed-citation></ref><ref id="B31"><mixed-citation xmlns:xlink="http://www.w3.org/1999/xlink" xlink:type="simple"><person-group><name name-style="western"><surname>Huber</surname><given-names>BA</given-names></name></person-group> (<year>2011a</year>) <article-title>Revision and cladistic analysis of <italic><tp:taxon-name><tp:taxon-name-part taxon-name-part-type="genus">Pholcus</tp:taxon-name-part></tp:taxon-name></italic> and closely related taxa (<tp:taxon-name><tp:taxon-name-part taxon-name-part-type="order">Araneae</tp:taxon-name-part></tp:taxon-name>, <tp:taxon-name><tp:taxon-name-part taxon-name-part-type="family">Pholcidae</tp:taxon-name-part></tp:taxon-name>).</article-title><source>Bonner zoologische Monographien</source><volume>58</volume>: <fpage>1</fpage>–<lpage>509</lpage>.</mixed-citation></ref><ref id="B47"><mixed-citation xmlns:xlink="http://www.w3.org/1999/xlink" xlink:type="simple"><person-group><name name-style="western"><surname>Huber</surname><given-names>BA</given-names></name><name name-style="western"><surname>Leh Moi Ung</surname><given-names>C</given-names></name></person-group> (<year>2016</year>) <article-title>The <italic><tp:taxon-name><tp:taxon-name-part taxon-name-part-type="genus">Panjange</tp:taxon-name-part><tp:taxon-name-part taxon-name-part-type="species">nigrifrons</tp:taxon-name-part></tp:taxon-name></italic> group in Borneo (<tp:taxon-name><tp:taxon-name-part taxon-name-part-type="order">Araneae</tp:taxon-name-part></tp:taxon-name>: <tp:taxon-name><tp:taxon-name-part taxon-name-part-type="family">Pholcidae</tp:taxon-name-part></tp:taxon-name>): high diversity in Sarawak, apparent absence in Sabah.</article-title><source>European Journal of Taxonomy</source><volume>184</volume>: <fpage>1</fpage>–<lpage>32</lpage>. <ext-link xlink:type="simple" ext-link-type="doi" xlink:href="10.5852/ejt.2016.184">https://doi.org/10.5852/ejt.2016.184</ext-link></mixed-citation></ref></ref-list></tp:taxon-treatment>
