# Supplementary material for: The phylogeny of pholcid spiders: a critical evaluation of relationships suggested by molecular data (Araneae, Pholcidae)
Source: Zookeys. 2018 Oct 10;(789):51–101. doi: 10.3897/zookeys.789.22781 (PMC6193417; doi:10.3897/zookeys.789.22781)
Supplement: XML Treatment for Pribumia [file zookeys.789.22781-treatment11.xml]

<!DOCTYPE tp:taxon-treatment
  PUBLIC "-//TaxonX//DTD Taxonomic Treatment Publishing DTD v0 20100105//EN" "tax-treatment-NSO.dtd">
<tp:taxon-treatment xmlns:tp="http://www.plazi.org/taxpub"><tp:treatment-meta><kwd-group><label>Taxon classification</label><kwd><named-content xmlns:xlink="http://www.w3.org/1999/xlink" content-type="kingdom">Animalia</named-content></kwd><kwd><named-content xmlns:xlink="http://www.w3.org/1999/xlink" content-type="order">Araneae</named-content></kwd><kwd><named-content xmlns:xlink="http://www.w3.org/1999/xlink" content-type="family">Pholcidae</named-content></kwd></kwd-group><mixed-citation publication-type="journal"><person-group><name><surname>Huber</surname><given-names>Bernhard A.</given-names></name><name><surname>Eberle</surname><given-names>Jonas</given-names></name><name><surname>Dimitrov</surname><given-names>Dimitar</given-names></name></person-group><article-title>The phylogeny of pholcid spiders: a critical evaluation of relationships suggested by molecular data (<tp:taxon-name><tp:taxon-name-part taxon-name-part-type="order">Araneae</tp:taxon-name-part></tp:taxon-name>, <tp:taxon-name><tp:taxon-name-part taxon-name-part-type="family">Pholcidae</tp:taxon-name-part></tp:taxon-name>)</article-title><source>Zookeys</source><day>10</day><month>10</month><year>2018</year><volume>2018</volume><issue>789</issue><fpage>51</fpage><lpage>101</lpage><pub-id pub-id-type="doi">10.3897/zookeys.789.22781</pub-id></mixed-citation></tp:treatment-meta><tp:nomenclature><tp:taxon-name>
              <tp:taxon-name-part taxon-name-part-type="genus" reg="Pribumia">Pribumia</tp:taxon-name-part>
              <object-id xmlns:xlink="http://www.w3.org/1999/xlink" content-type="zoobank" xlink:type="simple">http://zoobank.org/8BC96288-E983-4EAC-8015-7A6A26F5D729</object-id>
            </tp:taxon-name><tp:taxon-authority>Huber</tp:taxon-authority><tp:taxon-status xmlns:xlink="http://www.w3.org/1999/xlink" xlink:type="simple">gen. n.</tp:taxon-status><tp:nomenclature-citation-list><tp:nomenclature-citation><tp:taxon-name>
                  <tp:taxon-name-part taxon-name-part-type="genus" reg="Pholcus">Pholcus</tp:taxon-name-part>
                  <tp:taxon-name-part taxon-name-part-type="species" reg="minang">minang</tp:taxon-name-part>
                </tp:taxon-name><comment>group: <xref ref-type="bibr" rid="B31">Huber 2011a</xref>: 144.</comment></tp:nomenclature-citation></tp:nomenclature-citation-list></tp:nomenclature><tp:treatment-sec sec-type="type species" id="SECID0EZWBK"><title>Type species.</title><p><italic><tp:taxon-name><tp:taxon-name-part taxon-name-part-type="genus" reg="Pholcus">Pholcus</tp:taxon-name-part><tp:taxon-name-part taxon-name-part-type="species" reg="singalang">singalang</tp:taxon-name-part></tp:taxon-name></italic> Huber, 2011.</p></tp:treatment-sec><tp:treatment-sec sec-type="etymology" id="SECID0EKXBK"><title>Etymology.</title><p>The name is derived from Pribumi, a name for native Indonesians. Gender feminine.</p></tp:treatment-sec><tp:treatment-sec sec-type="diagnosis" id="SECID0EPXBK"><title>Diagnosis</title><p>(adapted from <xref ref-type="bibr" rid="B31">Huber 2011a</xref>). Distinguished from other genera in <tp:taxon-name><tp:taxon-name-part taxon-name-part-type="subfamily">Pholcinae</tp:taxon-name-part></tp:taxon-name> by the combination of the following characters: elongate abdomen, six eyes, eye triads on stalks, male chelicerae with proximal and distal apophyses, distal apophyses ‘divided’ (consisting of two parts; <xref ref-type="bibr" rid="B31">Huber 2011a</xref>: figs. 640, 664), male palpal femur proximo-ventrally enlarged (<xref ref-type="bibr" rid="B31">Huber 2011a</xref>: figs. 628, 650), bulb with uncus, with complex sclerotized embolus, without appendix, epigynum weakly sclerotized, with small ‘knob’.</p></tp:treatment-sec><tp:treatment-sec sec-type="distribution" id="SECID0EHYBK"><title>Distribution.</title><p>Malay Peninsula and Sumatra (<xref ref-type="bibr" rid="B31">Huber 2011a</xref>: fig. 626; note that <italic><tp:taxon-name><tp:taxon-name-part taxon-name-part-type="genus" reg="Pholcus">Pholcus</tp:taxon-name-part><tp:taxon-name-part taxon-name-part-type="species" reg="tahai">tahai</tp:taxon-name-part></tp:taxon-name></italic> in that figure is now in <italic><tp:taxon-name><tp:taxon-name-part taxon-name-part-type="genus" reg="Apokayana">Apokayana</tp:taxon-name-part></tp:taxon-name></italic>).</p></tp:treatment-sec><tp:treatment-sec sec-type="Composition" id="SECID0EDZBK"><title>Composition.</title><p>The <italic><tp:taxon-name><tp:taxon-name-part taxon-name-part-type="genus" reg="Pholcus">Pholcus</tp:taxon-name-part><tp:taxon-name-part taxon-name-part-type="species" reg="minang">minang</tp:taxon-name-part></tp:taxon-name></italic> group originally included seven species. Of these, <italic><tp:taxon-name><tp:taxon-name-part taxon-name-part-type="genus" reg="Pholcus">Pholcus</tp:taxon-name-part><tp:taxon-name-part taxon-name-part-type="species" reg="tahai">tahai</tp:taxon-name-part></tp:taxon-name></italic> is now in <italic><tp:taxon-name><tp:taxon-name-part taxon-name-part-type="genus" reg="Apokayana">Apokayana</tp:taxon-name-part></tp:taxon-name></italic> (see above); the six others are newly transferred from <italic><tp:taxon-name><tp:taxon-name-part taxon-name-part-type="genus" reg="Pholcus">Pholcus</tp:taxon-name-part></tp:taxon-name></italic>: <italic><tp:taxon-name><tp:taxon-name-part taxon-name-part-type="genus" reg="Pholcus">P.</tp:taxon-name-part><tp:taxon-name-part taxon-name-part-type="species" reg="minang">minang</tp:taxon-name-part></tp:taxon-name></italic> (Huber, 2011); <italic><tp:taxon-name><tp:taxon-name-part taxon-name-part-type="genus" reg="Pholcus">P.</tp:taxon-name-part><tp:taxon-name-part taxon-name-part-type="species" reg="singalang">singalang</tp:taxon-name-part></tp:taxon-name></italic> (Huber, 2011); <italic><tp:taxon-name><tp:taxon-name-part taxon-name-part-type="genus" reg="Pribumia">P.</tp:taxon-name-part><tp:taxon-name-part taxon-name-part-type="species" reg="hurau">hurau</tp:taxon-name-part></tp:taxon-name></italic><!--PageBreak-->(Huber, 2011); <italic><tp:taxon-name><tp:taxon-name-part taxon-name-part-type="genus" reg="Pribumia">P.</tp:taxon-name-part><tp:taxon-name-part taxon-name-part-type="species" reg="bohorok">bohorok</tp:taxon-name-part></tp:taxon-name></italic> (Huber, 2011); <italic><tp:taxon-name><tp:taxon-name-part taxon-name-part-type="genus" reg="Pribumia">P.</tp:taxon-name-part><tp:taxon-name-part taxon-name-part-type="species" reg="atrigularis">atrigularis</tp:taxon-name-part></tp:taxon-name></italic> (Simon, 1901); assigned tentatively: <italic><tp:taxon-name><tp:taxon-name-part taxon-name-part-type="genus" reg="Pribumia">P.</tp:taxon-name-part><tp:taxon-name-part taxon-name-part-type="species" reg="diopsis">diopsis</tp:taxon-name-part></tp:taxon-name></italic> (Simon, 1901).</p></tp:treatment-sec><ref-list><ref id="B31"><mixed-citation xmlns:xlink="http://www.w3.org/1999/xlink" xlink:type="simple"><person-group><name name-style="western"><surname>Huber</surname><given-names>BA</given-names></name></person-group> (<year>2011a</year>) <article-title>Revision and cladistic analysis of <italic><tp:taxon-name><tp:taxon-name-part taxon-name-part-type="genus">Pholcus</tp:taxon-name-part></tp:taxon-name></italic> and closely related taxa (<tp:taxon-name><tp:taxon-name-part taxon-name-part-type="order">Araneae</tp:taxon-name-part></tp:taxon-name>, <tp:taxon-name><tp:taxon-name-part taxon-name-part-type="family">Pholcidae</tp:taxon-name-part></tp:taxon-name>).</article-title><source>Bonner zoologische Monographien</source><volume>58</volume>: <fpage>1</fpage>–<lpage>509</lpage>.</mixed-citation></ref></ref-list></tp:taxon-treatment>
