# Supplementary material for: The phylogeny of pholcid spiders: a critical evaluation of relationships suggested by molecular data (Araneae, Pholcidae)
Source: Zookeys. 2018 Oct 10;(789):51–101. doi: 10.3897/zookeys.789.22781 (PMC6193417; doi:10.3897/zookeys.789.22781)
Supplement: XML Treatment for Teranga [file zookeys.789.22781-treatment13.xml]

<!DOCTYPE tp:taxon-treatment
  PUBLIC "-//TaxonX//DTD Taxonomic Treatment Publishing DTD v0 20100105//EN" "tax-treatment-NSO.dtd">
<tp:taxon-treatment xmlns:tp="http://www.plazi.org/taxpub"><tp:treatment-meta><kwd-group><label>Taxon classification</label><kwd><named-content xmlns:xlink="http://www.w3.org/1999/xlink" content-type="kingdom">Animalia</named-content></kwd><kwd><named-content xmlns:xlink="http://www.w3.org/1999/xlink" content-type="order">Araneae</named-content></kwd><kwd><named-content xmlns:xlink="http://www.w3.org/1999/xlink" content-type="family">Pholcidae</named-content></kwd></kwd-group><mixed-citation publication-type="journal"><person-group><name><surname>Huber</surname><given-names>Bernhard A.</given-names></name><name><surname>Eberle</surname><given-names>Jonas</given-names></name><name><surname>Dimitrov</surname><given-names>Dimitar</given-names></name></person-group><article-title>The phylogeny of pholcid spiders: a critical evaluation of relationships suggested by molecular data (<tp:taxon-name><tp:taxon-name-part taxon-name-part-type="order">Araneae</tp:taxon-name-part></tp:taxon-name>, <tp:taxon-name><tp:taxon-name-part taxon-name-part-type="family">Pholcidae</tp:taxon-name-part></tp:taxon-name>)</article-title><source>Zookeys</source><day>10</day><month>10</month><year>2018</year><volume>2018</volume><issue>789</issue><fpage>51</fpage><lpage>101</lpage><pub-id pub-id-type="doi">10.3897/zookeys.789.22781</pub-id></mixed-citation></tp:treatment-meta><tp:nomenclature><tp:taxon-name>
              <tp:taxon-name-part taxon-name-part-type="genus" reg="Teranga">Teranga</tp:taxon-name-part>
              <object-id xmlns:xlink="http://www.w3.org/1999/xlink" content-type="zoobank" xlink:type="simple">http://zoobank.org/E67A0726-CF19-4CE3-ADFE-2D903D2778CB</object-id>
            </tp:taxon-name><tp:taxon-authority>Huber</tp:taxon-authority><tp:taxon-status xmlns:xlink="http://www.w3.org/1999/xlink" xlink:type="simple">gen. n.</tp:taxon-status><tp:nomenclature-citation-list><tp:nomenclature-citation><tp:taxon-name>
                  <tp:taxon-name-part taxon-name-part-type="genus" reg="Pholcus">Pholcus</tp:taxon-name-part>
                  <tp:taxon-name-part taxon-name-part-type="species" reg="kerinci">kerinci</tp:taxon-name-part>
                </tp:taxon-name><comment>group: <xref ref-type="bibr" rid="B31">Huber 2011a</xref>: 166.</comment></tp:nomenclature-citation><tp:nomenclature-citation><tp:taxon-name>
                  <tp:taxon-name-part taxon-name-part-type="genus" reg="Pholcus">Pholcus</tp:taxon-name-part>
                  <tp:taxon-name-part taxon-name-part-type="species" reg="domingo">domingo</tp:taxon-name-part>
                </tp:taxon-name><comment>group: <xref ref-type="bibr" rid="B58">Huber et al. 2016b</xref>: 34.</comment></tp:nomenclature-citation></tp:nomenclature-citation-list></tp:nomenclature><tp:treatment-sec sec-type="type species" id="SECID0EPICK"><title>Type species.</title><p><italic><tp:taxon-name><tp:taxon-name-part taxon-name-part-type="genus" reg="Pholcus">Pholcus</tp:taxon-name-part><tp:taxon-name-part taxon-name-part-type="species" reg="kerinci">kerinci</tp:taxon-name-part></tp:taxon-name></italic> Huber, 2011.</p></tp:treatment-sec><tp:treatment-sec sec-type="etymology" id="SECID0EAJCK"><title>Etymology.</title><p>The name is derived from the Malay word <italic>terang</italic> (bright, light), and refers to the light colouration of the spiders. Gender feminine.</p><!--PageBreak--></tp:treatment-sec><tp:treatment-sec sec-type="diagnosis" id="SECID0EJJCK"><title>Diagnosis.</title><p>Medium-sized, long-legged spiders (body length ~3.5–4.5, leg 1:~30–40) with slender elongate abdomen that is slightly elevated posteriorly (<xref ref-type="bibr" rid="B31">Huber 2011a</xref>: figs 606-609, <xref ref-type="bibr" rid="B58">Huber et al. 2016b</xref>: figs 131–139). Easily distinguished from similar relatives in other genera (<italic><tp:taxon-name><tp:taxon-name-part taxon-name-part-type="genus" reg="Panjange">Panjange</tp:taxon-name-part></tp:taxon-name></italic>, <italic><tp:taxon-name><tp:taxon-name-part taxon-name-part-type="genus" reg="Tissahamia">Tissahamia</tp:taxon-name-part></tp:taxon-name></italic>, <italic><tp:taxon-name><tp:taxon-name-part taxon-name-part-type="genus" reg="Apokayana">Apokayana</tp:taxon-name-part></tp:taxon-name></italic>, <italic><tp:taxon-name><tp:taxon-name-part taxon-name-part-type="genus" reg="Paiwana">Paiwana</tp:taxon-name-part></tp:taxon-name></italic>) by unmodified or barely modified male chelicerae <xref ref-type="bibr" rid="B31">Huber 2011a</xref>: fig. 722; <xref ref-type="bibr" rid="B58">Huber et al. 2016b</xref>: fig. 142); also by combination of: eight eyes, triads only slightly elevated; male palpal trochanter with long ventral apophysis (<xref ref-type="bibr" rid="B31">Huber 2011a</xref>: figs 720, 737; <xref ref-type="bibr" rid="B58">Huber et al. 2016b</xref>: figs 141, 158); male genital bulb without uncus but with massive appendix (<xref ref-type="bibr" rid="B31">Huber 2011a</xref>: figs 719, 736; <xref ref-type="bibr" rid="B58">Huber et al. 2016b</xref>: figs 140, 150, 157); epigynum weakly sclerotized, with numerous transversal folds, with ‘knob’ (<xref ref-type="bibr" rid="B31">Huber 2011a</xref>: figs 733, 739; <xref ref-type="bibr" rid="B58">Huber et al. 2016b</xref>: figs 143, 156, 159).</p></tp:treatment-sec><tp:treatment-sec sec-type="distribution" id="SECID0ETLCK"><title>Distribution.</title><p>Known from Indonesia (Sumatra, Java) and the Philippines (Mindanao) (<xref ref-type="bibr" rid="B31">Huber 2011a</xref>: fig. 718, <xref ref-type="bibr" rid="B58">Huber et al. 2016b</xref>: fig. 1).</p></tp:treatment-sec><tp:treatment-sec sec-type="Composition" id="SECID0EBMCK"><title>Composition.</title><p>The genus includes the four species originally described in the <italic><tp:taxon-name><tp:taxon-name-part taxon-name-part-type="genus" reg="Pholcus">Pholcus</tp:taxon-name-part><tp:taxon-name-part taxon-name-part-type="species" reg="kerinci">kerinci</tp:taxon-name-part></tp:taxon-name></italic> and <italic>domingo</italic> groups. They are all newly transferred from <italic><tp:taxon-name><tp:taxon-name-part taxon-name-part-type="genus" reg="Pholcus">Pholcus</tp:taxon-name-part></tp:taxon-name></italic>: <italic><tp:taxon-name><tp:taxon-name-part taxon-name-part-type="genus" reg="Teranga">T.</tp:taxon-name-part><tp:taxon-name-part taxon-name-part-type="species" reg="cibodas">cibodas</tp:taxon-name-part></tp:taxon-name></italic> (Huber, 2011); <italic><tp:taxon-name><tp:taxon-name-part taxon-name-part-type="genus" reg="Teranga">T.</tp:taxon-name-part><tp:taxon-name-part taxon-name-part-type="species" reg="domingo">domingo</tp:taxon-name-part></tp:taxon-name></italic> (Huber, 2016), <italic><tp:taxon-name><tp:taxon-name-part taxon-name-part-type="genus" reg="Teranga">T.</tp:taxon-name-part><tp:taxon-name-part taxon-name-part-type="species" reg="kerinci">kerinci</tp:taxon-name-part></tp:taxon-name></italic> (Huber, 2011); <italic><tp:taxon-name><tp:taxon-name-part taxon-name-part-type="genus" reg="Teranga">T.</tp:taxon-name-part><tp:taxon-name-part taxon-name-part-type="species" reg="matutum">matutum</tp:taxon-name-part></tp:taxon-name></italic> (Huber, 2016).</p></tp:treatment-sec><ref-list><ref id="B31"><mixed-citation xmlns:xlink="http://www.w3.org/1999/xlink" xlink:type="simple"><person-group><name name-style="western"><surname>Huber</surname><given-names>BA</given-names></name></person-group> (<year>2011a</year>) <article-title>Revision and cladistic analysis of <italic><tp:taxon-name><tp:taxon-name-part taxon-name-part-type="genus">Pholcus</tp:taxon-name-part></tp:taxon-name></italic> and closely related taxa (<tp:taxon-name><tp:taxon-name-part taxon-name-part-type="order">Araneae</tp:taxon-name-part></tp:taxon-name>, <tp:taxon-name><tp:taxon-name-part taxon-name-part-type="family">Pholcidae</tp:taxon-name-part></tp:taxon-name>).</article-title><source>Bonner zoologische Monographien</source><volume>58</volume>: <fpage>1</fpage>–<lpage>509</lpage>.</mixed-citation></ref><ref id="B58"><mixed-citation xmlns:xlink="http://www.w3.org/1999/xlink" xlink:type="simple"><person-group><name name-style="western"><surname>Huber</surname><given-names>BA</given-names></name><name name-style="western"><surname>Koh</surname><given-names>JKH</given-names></name><name name-style="western"><surname>Ghazali</surname><given-names>ARM</given-names></name><name name-style="western"><surname>Nuñeza</surname><given-names>O</given-names></name><name name-style="western"><surname>Leh Moi Ung</surname><given-names>C</given-names></name><name name-style="western"><surname>Petcharad</surname><given-names>B</given-names></name></person-group> (<year>2016b</year>) <article-title>New leaf- and litter-dwelling species of the genus <italic><tp:taxon-name><tp:taxon-name-part taxon-name-part-type="genus">Pholcus</tp:taxon-name-part></tp:taxon-name></italic> from Southeast Asia (<tp:taxon-name><tp:taxon-name-part taxon-name-part-type="order">Araneae</tp:taxon-name-part></tp:taxon-name>, <tp:taxon-name><tp:taxon-name-part taxon-name-part-type="family">Pholcidae</tp:taxon-name-part></tp:taxon-name>).</article-title><source>European Journal of Taxonomy</source><volume>200</volume>: <fpage>1</fpage>–<lpage>45</lpage>. <ext-link xlink:type="simple" ext-link-type="doi" xlink:href="10.5852/ejt.2016.200">https://doi.org/10.5852/ejt.2016.200</ext-link></mixed-citation></ref></ref-list></tp:taxon-treatment>
