# Supplementary material for: The phylogeny of pholcid spiders: a critical evaluation of relationships suggested by molecular data (Araneae, Pholcidae)
Source: Zookeys. 2018 Oct 10;(789):51–101. doi: 10.3897/zookeys.789.22781 (PMC6193417; doi:10.3897/zookeys.789.22781)
Supplement: XML Treatment for Paiwana [file zookeys.789.22781-treatment14.xml]

<!DOCTYPE tp:taxon-treatment
  PUBLIC "-//TaxonX//DTD Taxonomic Treatment Publishing DTD v0 20100105//EN" "tax-treatment-NSO.dtd">
<tp:taxon-treatment xmlns:tp="http://www.plazi.org/taxpub"><tp:treatment-meta><kwd-group><label>Taxon classification</label><kwd><named-content xmlns:xlink="http://www.w3.org/1999/xlink" content-type="kingdom">Animalia</named-content></kwd><kwd><named-content xmlns:xlink="http://www.w3.org/1999/xlink" content-type="order">Araneae</named-content></kwd><kwd><named-content xmlns:xlink="http://www.w3.org/1999/xlink" content-type="family">Pholcidae</named-content></kwd></kwd-group><mixed-citation publication-type="journal"><person-group><name><surname>Huber</surname><given-names>Bernhard A.</given-names></name><name><surname>Eberle</surname><given-names>Jonas</given-names></name><name><surname>Dimitrov</surname><given-names>Dimitar</given-names></name></person-group><article-title>The phylogeny of pholcid spiders: a critical evaluation of relationships suggested by molecular data (<tp:taxon-name><tp:taxon-name-part taxon-name-part-type="order">Araneae</tp:taxon-name-part></tp:taxon-name>, <tp:taxon-name><tp:taxon-name-part taxon-name-part-type="family">Pholcidae</tp:taxon-name-part></tp:taxon-name>)</article-title><source>Zookeys</source><day>10</day><month>10</month><year>2018</year><volume>2018</volume><issue>789</issue><fpage>51</fpage><lpage>101</lpage><pub-id pub-id-type="doi">10.3897/zookeys.789.22781</pub-id></mixed-citation></tp:treatment-meta><tp:nomenclature><tp:taxon-name>
              <tp:taxon-name-part taxon-name-part-type="genus" reg="Paiwana">Paiwana</tp:taxon-name-part>
              <object-id xmlns:xlink="http://www.w3.org/1999/xlink" content-type="zoobank" xlink:type="simple">http://zoobank.org/BAFDACD1-7142-4909-98E0-359BDC812698</object-id>
            </tp:taxon-name><tp:taxon-authority>Huber</tp:taxon-authority><tp:taxon-status xmlns:xlink="http://www.w3.org/1999/xlink" xlink:type="simple">gen. n.</tp:taxon-status></tp:nomenclature><tp:treatment-sec sec-type="type species" id="SECID0ETPCK"><title>Type species.</title><p><italic><tp:taxon-name><tp:taxon-name-part taxon-name-part-type="genus" reg="Pholcus">Pholcus</tp:taxon-name-part><tp:taxon-name-part taxon-name-part-type="species" reg="pingtung">pingtung</tp:taxon-name-part></tp:taxon-name></italic> Huber &amp; Dimitrov, 2014.</p></tp:treatment-sec><tp:treatment-sec sec-type="etymology" id="SECID0EEQCK"><title>Etymology.</title><p>Named for the Paiwan, an indigenous people of Taiwan. Gender feminine.</p></tp:treatment-sec><tp:treatment-sec sec-type="diagnosis" id="SECID0EJQCK"><title>Diagnosis.</title><p>Large, long-legged spiders with six eyes and cylindrical abdomen (<xref ref-type="bibr" rid="B42">Huber and Dimitrov 2014</xref>: figs 1–4). Easily distinguished from similar species in other genera (<italic><tp:taxon-name><tp:taxon-name-part taxon-name-part-type="genus" reg="Teranga">Teranga</tp:taxon-name-part></tp:taxon-name></italic>, <italic><tp:taxon-name><tp:taxon-name-part taxon-name-part-type="genus" reg="Pholcus">Pholcus</tp:taxon-name-part></tp:taxon-name></italic>, <italic><tp:taxon-name><tp:taxon-name-part taxon-name-part-type="genus" reg="Muruta">Muruta</tp:taxon-name-part></tp:taxon-name></italic>) by unique modifications of male chelicerae (pair of weakly sclerotized lateral apophyses and two pairs of distinctive frontal apophyses: proximal pair flat and pointed, distal pair finger-shaped, both without modified hairs; <xref ref-type="bibr" rid="B42">Huber and Dimitrov 2014</xref>: fig. 19); from most genera (except <italic><tp:taxon-name><tp:taxon-name-part taxon-name-part-type="genus" reg="Muruta">Muruta</tp:taxon-name-part></tp:taxon-name></italic>, <italic><tp:taxon-name><tp:taxon-name-part taxon-name-part-type="genus" reg="Calapnita">Calapnita</tp:taxon-name-part></tp:taxon-name></italic>) also by shape of epigynum (roughly triangular plate, ‘knob’ directed towards anterior) (<xref ref-type="bibr" rid="B42">Huber and Dimitrov 2014</xref>: fig. 20).</p></tp:treatment-sec><tp:treatment-sec sec-type="distribution" id="SECID0E5RCK"><title>Distribution.</title><p>Taiwan (<xref ref-type="bibr" rid="B42">Huber and Dimitrov 2014</xref>: fig. 34).</p></tp:treatment-sec><tp:treatment-sec sec-type="Composition" id="SECID0EISCK"><title>Composition.</title><p>Only two species newly transferred from <italic><tp:taxon-name><tp:taxon-name-part taxon-name-part-type="genus" reg="Pholcus">Pholcus</tp:taxon-name-part></tp:taxon-name></italic>: <italic><tp:taxon-name><tp:taxon-name-part taxon-name-part-type="genus" reg="Paiwana">P.</tp:taxon-name-part><tp:taxon-name-part taxon-name-part-type="species" reg="chengpoi">chengpoi</tp:taxon-name-part></tp:taxon-name></italic> (Huber &amp; Dimitrov, 2014); <italic><tp:taxon-name><tp:taxon-name-part taxon-name-part-type="genus" reg="Paiwana">P.</tp:taxon-name-part><tp:taxon-name-part taxon-name-part-type="species" reg="pingtung">pingtung</tp:taxon-name-part></tp:taxon-name></italic> (Huber &amp; Dimitrov, 2014).</p></tp:treatment-sec><ref-list><ref id="B42"><mixed-citation xmlns:xlink="http://www.w3.org/1999/xlink" xlink:type="simple"><person-group><name name-style="western"><surname>Huber</surname><given-names>BA</given-names></name><name name-style="western"><surname>Dimitrov</surname><given-names>D</given-names></name></person-group> (<year>2014</year>) <article-title>Slow genital and genetic but rapid non-genital and ecological differentiation in a pair of spider species (<tp:taxon-name><tp:taxon-name-part taxon-name-part-type="order">Araneae</tp:taxon-name-part></tp:taxon-name>, <tp:taxon-name><tp:taxon-name-part taxon-name-part-type="family">Pholcidae</tp:taxon-name-part></tp:taxon-name>).</article-title><source>Zoologischer Anzeiger</source><volume>253</volume>: <fpage>394</fpage>–<lpage>403</lpage>. <ext-link xlink:type="simple" ext-link-type="doi" xlink:href="10.1016/j.jcz.2014.04.001">https://doi.org/10.1016/j.jcz.2014.04.001</ext-link></mixed-citation></ref></ref-list></tp:taxon-treatment>
