# Supplementary material for: The phylogeny of pholcid spiders: a critical evaluation of relationships suggested by molecular data (Araneae, Pholcidae)
Source: Zookeys. 2018 Oct 10;(789):51–101. doi: 10.3897/zookeys.789.22781 (PMC6193417; doi:10.3897/zookeys.789.22781)
Supplement: XML Treatment for Muruta [file zookeys.789.22781-treatment15.xml]

<!DOCTYPE tp:taxon-treatment
  PUBLIC "-//TaxonX//DTD Taxonomic Treatment Publishing DTD v0 20100105//EN" "tax-treatment-NSO.dtd">
<tp:taxon-treatment xmlns:tp="http://www.plazi.org/taxpub"><tp:treatment-meta><kwd-group><label>Taxon classification</label><kwd><named-content xmlns:xlink="http://www.w3.org/1999/xlink" content-type="kingdom">Animalia</named-content></kwd><kwd><named-content xmlns:xlink="http://www.w3.org/1999/xlink" content-type="order">Araneae</named-content></kwd><kwd><named-content xmlns:xlink="http://www.w3.org/1999/xlink" content-type="family">Pholcidae</named-content></kwd></kwd-group><mixed-citation publication-type="journal"><person-group><name><surname>Huber</surname><given-names>Bernhard A.</given-names></name><name><surname>Eberle</surname><given-names>Jonas</given-names></name><name><surname>Dimitrov</surname><given-names>Dimitar</given-names></name></person-group><article-title>The phylogeny of pholcid spiders: a critical evaluation of relationships suggested by molecular data (<tp:taxon-name><tp:taxon-name-part taxon-name-part-type="order">Araneae</tp:taxon-name-part></tp:taxon-name>, <tp:taxon-name><tp:taxon-name-part taxon-name-part-type="family">Pholcidae</tp:taxon-name-part></tp:taxon-name>)</article-title><source>Zookeys</source><day>10</day><month>10</month><year>2018</year><volume>2018</volume><issue>789</issue><fpage>51</fpage><lpage>101</lpage><pub-id pub-id-type="doi">10.3897/zookeys.789.22781</pub-id></mixed-citation></tp:treatment-meta><tp:nomenclature><tp:taxon-name>
              <tp:taxon-name-part taxon-name-part-type="genus" reg="Muruta">Muruta</tp:taxon-name-part>
              <object-id xmlns:xlink="http://www.w3.org/1999/xlink" content-type="zoobank" xlink:type="simple">http://zoobank.org/E06DDC46-92E6-4740-BFCA-B2AD7807B9D5</object-id>
            </tp:taxon-name><tp:taxon-authority>Huber</tp:taxon-authority><tp:taxon-status xmlns:xlink="http://www.w3.org/1999/xlink" xlink:type="simple">gen. n.</tp:taxon-status><tp:nomenclature-citation-list><tp:nomenclature-citation><tp:taxon-name>
                  <tp:taxon-name-part taxon-name-part-type="genus" reg="Pholcus">Pholcus</tp:taxon-name-part>
                  <tp:taxon-name-part taxon-name-part-type="species" reg="tambunan">tambunan</tp:taxon-name-part>
                </tp:taxon-name><comment>group: <xref ref-type="bibr" rid="B58">Huber et al. 2016b</xref>: 25.</comment></tp:nomenclature-citation></tp:nomenclature-citation-list></tp:nomenclature><tp:treatment-sec sec-type="type species" id="SECID0EEVCK"><title>Type species.</title><p><italic><tp:taxon-name><tp:taxon-name-part taxon-name-part-type="genus" reg="Pholcus">Pholcus</tp:taxon-name-part><tp:taxon-name-part taxon-name-part-type="species" reg="tambunan">tambunan</tp:taxon-name-part></tp:taxon-name></italic> Huber, 2016.</p></tp:treatment-sec><tp:treatment-sec sec-type="etymology" id="SECID0EVVCK"><title>Etymology.</title><p>Named for the Murut, an indigenous ethnic group inhabiting northern inland regions of Borneo. Gender feminine.</p></tp:treatment-sec><tp:treatment-sec sec-type="diagnosis" id="SECID0E1VCK"><title>Diagnosis</title><p>(adapted from <xref ref-type="bibr" rid="B58">Huber et al. 2016b</xref>). The two species included in this genus are medium-sized, long-legged spiders (body length ~4, male leg 1 length: ~35–40), distinguished from other genera in <tp:taxon-name><tp:taxon-name-part taxon-name-part-type="subfamily">Pholcinae</tp:taxon-name-part></tp:taxon-name> by the combination of the following characters: elongate abdomen angular dorso-posteriorly (<xref ref-type="bibr" rid="B58">Huber et al. 2016b</xref>: figs 94, 98); six eyes; male chelicerae with distinctive distal apophyses (flat sclerites without modified hairs; <xref ref-type="bibr" rid="B58">Huber et al. 2016b</xref>: figs 103, 108, 120); most palpal structures unusually long (in particular genital bulb; <xref ref-type="bibr" rid="B58">Huber et al. 2016b</xref>: figs 101, 121); male bulb without uncus; epigynum weakly sclerotized, scape directed towards anterior with terminal ‘knob’ (<xref ref-type="bibr" rid="B58">Huber et al. 2016b</xref>: figs 104, 123); female internal genitalia with pair of highly distinctive three-layered telescopic tubes (<xref ref-type="bibr" rid="B58">Huber et al. 2016b</xref>: figs 105, 124).</p></tp:treatment-sec><tp:treatment-sec sec-type="distribution" id="SECID0E5WCK"><title>Distribution.</title><p>Northern Borneo (<xref ref-type="bibr" rid="B58">Huber et al. 2016b</xref>: fig. 1).</p></tp:treatment-sec><tp:treatment-sec sec-type="Composition" id="SECID0EIXCK"><title>Composition.</title><p>Only two species newly transferred from <italic><tp:taxon-name><tp:taxon-name-part taxon-name-part-type="genus" reg="Pholcus">Pholcus</tp:taxon-name-part></tp:taxon-name></italic>: <italic><tp:taxon-name><tp:taxon-name-part taxon-name-part-type="genus" reg="Muruta">M.</tp:taxon-name-part><tp:taxon-name-part taxon-name-part-type="species" reg="tambunan">tambunan</tp:taxon-name-part></tp:taxon-name></italic> (Huber, 2016); <italic><tp:taxon-name><tp:taxon-name-part taxon-name-part-type="genus" reg="Muruta">M.</tp:taxon-name-part><tp:taxon-name-part taxon-name-part-type="species" reg="bario">bario</tp:taxon-name-part></tp:taxon-name></italic> (Huber, 2016).</p></tp:treatment-sec><ref-list><ref id="B58"><mixed-citation xmlns:xlink="http://www.w3.org/1999/xlink" xlink:type="simple"><person-group><name name-style="western"><surname>Huber</surname><given-names>BA</given-names></name><name name-style="western"><surname>Koh</surname><given-names>JKH</given-names></name><name name-style="western"><surname>Ghazali</surname><given-names>ARM</given-names></name><name name-style="western"><surname>Nuñeza</surname><given-names>O</given-names></name><name name-style="western"><surname>Leh Moi Ung</surname><given-names>C</given-names></name><name name-style="western"><surname>Petcharad</surname><given-names>B</given-names></name></person-group> (<year>2016b</year>) <article-title>New leaf- and litter-dwelling species of the genus <italic><tp:taxon-name><tp:taxon-name-part taxon-name-part-type="genus">Pholcus</tp:taxon-name-part></tp:taxon-name></italic> from Southeast Asia (<tp:taxon-name><tp:taxon-name-part taxon-name-part-type="order">Araneae</tp:taxon-name-part></tp:taxon-name>, <tp:taxon-name><tp:taxon-name-part taxon-name-part-type="family">Pholcidae</tp:taxon-name-part></tp:taxon-name>).</article-title><source>European Journal of Taxonomy</source><volume>200</volume>: <fpage>1</fpage>–<lpage>45</lpage>. <ext-link xlink:type="simple" ext-link-type="doi" xlink:href="10.5852/ejt.2016.200">https://doi.org/10.5852/ejt.2016.200</ext-link></mixed-citation></ref></ref-list></tp:taxon-treatment>
