# Supplementary material for: The phylogeny of pholcid spiders: a critical evaluation of relationships suggested by molecular data (Araneae, Pholcidae)
Source: Zookeys. 2018 Oct 10;(789):51–101. doi: 10.3897/zookeys.789.22781 (PMC6193417; doi:10.3897/zookeys.789.22781)
Supplement: XML Treatment for Cantikus [file zookeys.789.22781-treatment19.xml]

<!DOCTYPE tp:taxon-treatment
  PUBLIC "-//TaxonX//DTD Taxonomic Treatment Publishing DTD v0 20100105//EN" "tax-treatment-NSO.dtd">
<tp:taxon-treatment xmlns:tp="http://www.plazi.org/taxpub"><tp:treatment-meta><kwd-group><label>Taxon classification</label><kwd><named-content xmlns:xlink="http://www.w3.org/1999/xlink" content-type="kingdom">Animalia</named-content></kwd><kwd><named-content xmlns:xlink="http://www.w3.org/1999/xlink" content-type="order">Araneae</named-content></kwd><kwd><named-content xmlns:xlink="http://www.w3.org/1999/xlink" content-type="family">Pholcidae</named-content></kwd></kwd-group><mixed-citation publication-type="journal"><person-group><name><surname>Huber</surname><given-names>Bernhard A.</given-names></name><name><surname>Eberle</surname><given-names>Jonas</given-names></name><name><surname>Dimitrov</surname><given-names>Dimitar</given-names></name></person-group><article-title>The phylogeny of pholcid spiders: a critical evaluation of relationships suggested by molecular data (<tp:taxon-name><tp:taxon-name-part taxon-name-part-type="order">Araneae</tp:taxon-name-part></tp:taxon-name>, <tp:taxon-name><tp:taxon-name-part taxon-name-part-type="family">Pholcidae</tp:taxon-name-part></tp:taxon-name>)</article-title><source>Zookeys</source><day>10</day><month>10</month><year>2018</year><volume>2018</volume><issue>789</issue><fpage>51</fpage><lpage>101</lpage><pub-id pub-id-type="doi">10.3897/zookeys.789.22781</pub-id></mixed-citation></tp:treatment-meta><tp:nomenclature><tp:taxon-name>
              <tp:taxon-name-part taxon-name-part-type="genus" reg="Cantikus">Cantikus</tp:taxon-name-part>
              <object-id xmlns:xlink="http://www.w3.org/1999/xlink" content-type="zoobank" xlink:type="simple">http://zoobank.org/A71947B6-1279-4F84-8DB7-9B037D1BC70B</object-id>
            </tp:taxon-name><tp:taxon-authority>Huber</tp:taxon-authority><tp:taxon-status xmlns:xlink="http://www.w3.org/1999/xlink" xlink:type="simple">gen. n.</tp:taxon-status><tp:nomenclature-citation-list><tp:nomenclature-citation><tp:taxon-name>
                  <tp:taxon-name-part taxon-name-part-type="genus" reg="Pholcus">Pholcus</tp:taxon-name-part>
                  <tp:taxon-name-part taxon-name-part-type="species" reg="halabala">halabala</tp:taxon-name-part>
                </tp:taxon-name><comment>group: <xref ref-type="bibr" rid="B31">Huber 2011a</xref>: 126. <xref ref-type="bibr" rid="B57">Huber et al. 2016a</xref>: 3.</comment></tp:nomenclature-citation><tp:nomenclature-citation><tp:taxon-name>
                  <tp:taxon-name-part taxon-name-part-type="genus" reg="Pholcus">Pholcus</tp:taxon-name-part>
                  <tp:taxon-name-part taxon-name-part-type="species" reg="quinquenotatus">quinquenotatus</tp:taxon-name-part>
                </tp:taxon-name><comment>group: <xref ref-type="bibr" rid="B31">Huber 2011a</xref>: 290.</comment></tp:nomenclature-citation></tp:nomenclature-citation-list></tp:nomenclature><tp:treatment-sec sec-type="type species" id="SECID0E2ODK"><title>Type species.</title><p><italic><tp:taxon-name><tp:taxon-name-part taxon-name-part-type="genus" reg="Pholcus">Pholcus</tp:taxon-name-part><tp:taxon-name-part taxon-name-part-type="species" reg="halabala">halabala</tp:taxon-name-part></tp:taxon-name></italic> Huber, 2016.</p></tp:treatment-sec><tp:treatment-sec sec-type="etymology" id="SECID0EMPDK"><title>Etymology.</title><p>The name is derived from the Malay word <italic>cantik</italic> (beautiful), and refers to the colour patterns on the abdomen of several species. Gender masculine.</p></tp:treatment-sec><tp:treatment-sec sec-type="diagnosis" id="SECID0EUPDK"><title>Diagnosis</title><p>(adapted from <xref ref-type="bibr" rid="B57">Huber et al. 2016a</xref>): The core group of eight species (see below) includes medium-sized, long-legged spiders (body length ~3–4, male leg 1 length ~30–40); distinguished from other genera in <tp:taxon-name><tp:taxon-name-part taxon-name-part-type="subfamily">Pholcinae</tp:taxon-name-part></tp:taxon-name> by the combination of the following characters: elongate abdomen pointed dorso-posteriorly, with distinctive dorsal pattern of black and whitish or yellowish marks in life specimens (<xref ref-type="bibr" rid="B57">Huber et al. 2016a</xref>: figs 1–16); eight eyes; male ocular area with conspicuous modified hairs (setae), which may appear as stiff bristles or stout curved spines, or both (<xref ref-type="bibr" rid="B57">Huber et al. 2016a</xref>: figs 19, 23, 43); male chelicerae with proximal and distal apophyses, distal apophyses with two cone-shaped teeth (modified hairs) each (<xref ref-type="bibr" rid="B57">Huber et al. 2016a</xref>: fig. 28); male bulb with uncus and appendix; procursus with distinctive dorsal flap (<xref ref-type="bibr" rid="B57">Huber et al. 2016a</xref>: fig. 35; absent in <italic><tp:taxon-name><tp:taxon-name-part taxon-name-part-type="genus" reg="Cantikus">C.</tp:taxon-name-part><tp:taxon-name-part taxon-name-part-type="species" reg="erawan">erawan</tp:taxon-name-part></tp:taxon-name></italic>); epigynum weakly sclerotized, with ‘knob’.</p></tp:treatment-sec><tp:treatment-sec sec-type="distribution" id="SECID0EIRDK"><title>Distribution.</title><p>Widely distributed in Southeast Asia, from Myanmar and southern China to Sumatra, Borneo, and Bali.</p></tp:treatment-sec><tp:treatment-sec sec-type="Composition" id="SECID0ENRDK"><title>Composition.</title><p>27 species, all newly transferred from <italic><tp:taxon-name><tp:taxon-name-part taxon-name-part-type="genus" reg="Pholcus">Pholcus</tp:taxon-name-part></tp:taxon-name></italic>: <italic><tp:taxon-name><tp:taxon-name-part taxon-name-part-type="genus" reg="Cantikus">C.</tp:taxon-name-part><tp:taxon-name-part taxon-name-part-type="species" reg="anaiensis">anaiensis</tp:taxon-name-part></tp:taxon-name></italic> (Yao &amp; Li, 2016); <italic><tp:taxon-name><tp:taxon-name-part taxon-name-part-type="genus" reg="Cantikus">C.</tp:taxon-name-part><tp:taxon-name-part taxon-name-part-type="species" reg="erawan">erawan</tp:taxon-name-part></tp:taxon-name></italic> (Huber, 2011); <italic><tp:taxon-name><tp:taxon-name-part taxon-name-part-type="genus" reg="Cantikus">C.</tp:taxon-name-part><tp:taxon-name-part taxon-name-part-type="species" reg="halabala">halabala</tp:taxon-name-part></tp:taxon-name></italic> (Huber, 2011); <italic><tp:taxon-name><tp:taxon-name-part taxon-name-part-type="genus" reg="Cantikus">C.</tp:taxon-name-part><tp:taxon-name-part taxon-name-part-type="species" reg="lintang">lintang</tp:taxon-name-part></tp:taxon-name></italic> (Huber, 2016); <italic><tp:taxon-name><tp:taxon-name-part taxon-name-part-type="genus" reg="Cantikus">C.</tp:taxon-name-part><tp:taxon-name-part taxon-name-part-type="species" reg="sabah">sabah</tp:taxon-name-part></tp:taxon-name></italic> (Huber, 2011); <italic><tp:taxon-name><tp:taxon-name-part taxon-name-part-type="genus" reg="Cantikus">C.</tp:taxon-name-part><tp:taxon-name-part taxon-name-part-type="species" reg="sepaku">sepaku</tp:taxon-name-part></tp:taxon-name></italic> (Huber, 2011); <italic><tp:taxon-name><tp:taxon-name-part taxon-name-part-type="genus" reg="Cantikus">C.</tp:taxon-name-part><tp:taxon-name-part taxon-name-part-type="species" reg="ubin">ubin</tp:taxon-name-part></tp:taxon-name></italic> (Huber, 2016); <italic><tp:taxon-name><tp:taxon-name-part taxon-name-part-type="genus" reg="Cantikus">C.</tp:taxon-name-part><tp:taxon-name-part taxon-name-part-type="species" reg="zhuchuandiani">zhuchuandiani</tp:taxon-name-part></tp:taxon-name></italic> (Yao &amp; Li, 2016).</p><p>Assigned tentatively. <italic><tp:taxon-name><tp:taxon-name-part taxon-name-part-type="genus" reg="Cantikus">C.</tp:taxon-name-part><tp:taxon-name-part taxon-name-part-type="species" reg="ballarini">ballarini</tp:taxon-name-part></tp:taxon-name></italic> (Yao &amp; Li, 2016); <italic><tp:taxon-name><tp:taxon-name-part taxon-name-part-type="genus" reg="Cantikus">C.</tp:taxon-name-part><tp:taxon-name-part taxon-name-part-type="species" reg="cheni">cheni</tp:taxon-name-part></tp:taxon-name></italic> (Yao &amp; Li, 2017); <italic><tp:taxon-name><tp:taxon-name-part taxon-name-part-type="genus" reg="Cantikus">C.</tp:taxon-name-part><tp:taxon-name-part taxon-name-part-type="species" reg="chiangmaiensis">chiangmaiensis</tp:taxon-name-part></tp:taxon-name></italic> (Yao &amp; Li, 2016); <italic><tp:taxon-name><tp:taxon-name-part taxon-name-part-type="genus" reg="Cantikus">C.</tp:taxon-name-part><tp:taxon-name-part taxon-name-part-type="species" reg="elongatus">elongatus</tp:taxon-name-part></tp:taxon-name></italic> (Yin &amp; Wang, 1981); <italic><tp:taxon-name><tp:taxon-name-part taxon-name-part-type="genus" reg="Cantikus">C.</tp:taxon-name-part><tp:taxon-name-part taxon-name-part-type="species" reg="exceptus">exceptus</tp:taxon-name-part></tp:taxon-name></italic> (Tong &amp; Li, 2009); <italic><tp:taxon-name><tp:taxon-name-part taxon-name-part-type="genus" reg="Cantikus">C.</tp:taxon-name-part><tp:taxon-name-part taxon-name-part-type="species" reg="gou">gou</tp:taxon-name-part></tp:taxon-name></italic> (Yao &amp; Li, 2016); <italic><tp:taxon-name><tp:taxon-name-part taxon-name-part-type="genus" reg="Cantikus">C.</tp:taxon-name-part><tp:taxon-name-part taxon-name-part-type="species" reg="khaolek">khaolek</tp:taxon-name-part></tp:taxon-name></italic> (Huber, 2016); <italic><tp:taxon-name><tp:taxon-name-part taxon-name-part-type="genus" reg="Cantikus">C.</tp:taxon-name-part><tp:taxon-name-part taxon-name-part-type="species" reg="kuhapimuk">kuhapimuk</tp:taxon-name-part></tp:taxon-name></italic> (Huber, 2016); <italic><tp:taxon-name><tp:taxon-name-part taxon-name-part-type="genus" reg="Cantikus">C.</tp:taxon-name-part><tp:taxon-name-part taxon-name-part-type="species" reg="namou">namou</tp:taxon-name-part></tp:taxon-name></italic> (Huber, 2011); <italic><tp:taxon-name><tp:taxon-name-part taxon-name-part-type="genus" reg="Cantikus">C.</tp:taxon-name-part><tp:taxon-name-part taxon-name-part-type="species" reg="pakse">pakse</tp:taxon-name-part></tp:taxon-name></italic> (Huber, 2011); <italic><tp:taxon-name><tp:taxon-name-part taxon-name-part-type="genus" reg="Cantikus">C.</tp:taxon-name-part><tp:taxon-name-part taxon-name-part-type="species" reg="phami">phami</tp:taxon-name-part></tp:taxon-name></italic> (Yao, Pham &amp; Li, 2015); <italic><tp:taxon-name><tp:taxon-name-part taxon-name-part-type="genus" reg="Cantikus">C.</tp:taxon-name-part><tp:taxon-name-part taxon-name-part-type="species" reg="pyu">pyu</tp:taxon-name-part></tp:taxon-name></italic> (Huber, 2011); <italic><tp:taxon-name><tp:taxon-name-part taxon-name-part-type="genus" reg="Cantikus">C.</tp:taxon-name-part><tp:taxon-name-part taxon-name-part-type="species" reg="quinquenotatus">quinquenotatus</tp:taxon-name-part></tp:taxon-name></italic> (Thorell, 1878); <italic><tp:taxon-name><tp:taxon-name-part taxon-name-part-type="genus" reg="Cantikus">C.</tp:taxon-name-part><tp:taxon-name-part taxon-name-part-type="species" reg="subwan">subwan</tp:taxon-name-part></tp:taxon-name></italic> (Yao &amp; Li, 2017); <italic><tp:taxon-name><tp:taxon-name-part taxon-name-part-type="genus" reg="Cantikus">C.</tp:taxon-name-part><tp:taxon-name-part taxon-name-part-type="species" reg="sudhami">sudhami</tp:taxon-name-part></tp:taxon-name></italic> (Huber, 2011); <italic><tp:taxon-name><tp:taxon-name-part taxon-name-part-type="genus" reg="Cantikus">C.</tp:taxon-name-part><tp:taxon-name-part taxon-name-part-type="species" reg="taptaoensis">taptaoensis</tp:taxon-name-part></tp:taxon-name></italic> (Yao &amp; Li, 2016); <italic><tp:taxon-name><tp:taxon-name-part taxon-name-part-type="genus" reg="Cantikus">C.</tp:taxon-name-part><tp:taxon-name-part taxon-name-part-type="species" reg="tharnlodensis">tharnlodensis</tp:taxon-name-part></tp:taxon-name></italic> (Yao &amp; Li, 2016); <italic><tp:taxon-name><tp:taxon-name-part taxon-name-part-type="genus" reg="Cantikus">C.</tp:taxon-name-part><tp:taxon-name-part taxon-name-part-type="species" reg="wan">wan</tp:taxon-name-part></tp:taxon-name></italic> (Yao &amp; Li, 2016); <italic><tp:taxon-name><tp:taxon-name-part taxon-name-part-type="genus" reg="Cantikus">C.</tp:taxon-name-part><tp:taxon-name-part taxon-name-part-type="species" reg="youngae">youngae</tp:taxon-name-part></tp:taxon-name></italic> (Huber, 2011).</p><!--PageBreak--></tp:treatment-sec><ref-list><ref id="B31"><mixed-citation xmlns:xlink="http://www.w3.org/1999/xlink" xlink:type="simple"><person-group><name name-style="western"><surname>Huber</surname><given-names>BA</given-names></name></person-group> (<year>2011a</year>) <article-title>Revision and cladistic analysis of <italic><tp:taxon-name><tp:taxon-name-part taxon-name-part-type="genus">Pholcus</tp:taxon-name-part></tp:taxon-name></italic> and closely related taxa (<tp:taxon-name><tp:taxon-name-part taxon-name-part-type="order">Araneae</tp:taxon-name-part></tp:taxon-name>, <tp:taxon-name><tp:taxon-name-part taxon-name-part-type="family">Pholcidae</tp:taxon-name-part></tp:taxon-name>).</article-title><source>Bonner zoologische Monographien</source><volume>58</volume>: <fpage>1</fpage>–<lpage>509</lpage>.</mixed-citation></ref><ref id="B57"><mixed-citation xmlns:xlink="http://www.w3.org/1999/xlink" xlink:type="simple"><person-group><name name-style="western"><surname>Huber</surname><given-names>BA</given-names></name><name name-style="western"><surname>Petcharad</surname><given-names>B</given-names></name><name name-style="western"><surname>Leh Moi Ung</surname><given-names>C</given-names></name><name name-style="western"><surname>Koh</surname><given-names>JKH</given-names></name><name name-style="western"><surname>Ghazali</surname><given-names>ARM</given-names></name></person-group> (<year>2016a</year>) <article-title>The Southeast Asian <italic><tp:taxon-name><tp:taxon-name-part taxon-name-part-type="genus">Pholcus</tp:taxon-name-part><tp:taxon-name-part taxon-name-part-type="species">halabala</tp:taxon-name-part></tp:taxon-name></italic> species group (<tp:taxon-name><tp:taxon-name-part taxon-name-part-type="order">Araneae</tp:taxon-name-part></tp:taxon-name>, <tp:taxon-name><tp:taxon-name-part taxon-name-part-type="family">Pholcidae</tp:taxon-name-part></tp:taxon-name>), new data from field observations and ultrastructure.</article-title><source>European Journal of Taxonomy</source><volume>190</volume>: <fpage>1</fpage>–<lpage>55</lpage>. <ext-link xlink:type="simple" ext-link-type="doi" xlink:href="10.5852/ejt.2016.190">https://doi.org/10.5852/ejt.2016.190</ext-link></mixed-citation></ref></ref-list></tp:taxon-treatment>
